# Supplementary material for: Alpha-actinin of the chlorarchiniophyte Bigelowiella natans
Source: PeerJ. 2018 Jan 17;6:e4288. doi: 10.7717/peerj.4288 (PMC5775757; doi:10.7717/peerj.4288)
Supplement: Supplemental Information 1 [file peerj-06-4288-s002.pdb]

EXPDTA    THEORETICAL MODEL, MODELLER 9v8 2017/08/07 06:58:51
REMARK   6 MODELLER OBJECTIVE FUNCTION:       929.7443
REMARK   6 MODELLER BEST TEMPLATE % SEQ ID: 100.000
SEQRES   1    252  ILE ARG ARG GLU ARG ARG LYS SER VAL GLY ASN ALA GLU
SEQRES   2    252  VAL LYS ARG GLN ASP TYR ASP ALA SER GLN MET LYS THR
SEQRES   3    252  PHE THR LYS TRP VAL ASN THR GLN LEU LYS ARG LYS LYS
SEQRES   4    252  TYR GLU PRO ILE GLY ASP ILE LEU ALA ASP TRP LYS ASP
SEQRES   5    252  GLY ILE LYS LEU ALA GLN LEU SER VAL ALA LEU TYR GLY
SEQRES   6    252  VAL LYS MET ARG LYS LEU LYS LYS LYS ALA LYS LEU LYS
SEQRES   7    252  LEU LYS PRO GLN TYR MET ASP ASN ILE SER VAL ALA MET
SEQRES   8    252  THR MET LEU GLU LYS ASP ALA LYS VAL LYS THR ASN PHE
SEQRES   9    252  LEU LYS GLY GLU HIS LEU TYR ASP GLY ASP LYS LYS MET
SEQRES  10    252  ILE LEU GLY MET VAL TRP ALA ILE ILE LEU ASP HIS ALA
SEQRES  11    252  ILE LYS GLY ILE SER VAL GLU ASP ASP ALA GLY THR ALA
SEQRES  12    252  THR ALA LYS GLU GLY LEU LEU LEU TRP VAL GLN LYS GLN
SEQRES  13    252  THR LYS GLY TYR ARG ASP VAL ASP PRO PRO GLY VAL ARG
SEQRES  14    252  ASN PHE HIS THR ASN TRP LYS ASP GLY MET ALA LEU SER
SEQRES  15    252  ALA LEU ILE HIS LYS PHE ASP PRO SER LEU ILE ASP TYR
SEQRES  16    252  ASP SER LEU ASP LYS ALA ASN ALA LYS GLU ASN THR ALA
SEQRES  17    252  ASN ALA ILE LYS ILE ALA GLU GLU LYS LEU GLY ILE PRO
SEQRES  18    252  ALA TYR LEU ASP VAL GLU ASP LEU VAL ASP VAL PRO ARG
SEQRES  19    252  PRO ASP GLU LYS ILE VAL MET THR TYR ILE ALA GLU PHE
SEQRES  20    252  PHE HIS LYS PHE GLY
ATOM      1  N   ILE     1       2.502 -22.325  26.151  1.00 67.27           N
ATOM      2  CA  ILE     1       2.855 -22.095  24.734  1.00 67.27           C
ATOM      3  CB  ILE     1       3.372 -23.377  24.134  1.00 67.27           C
ATOM      4  CG2 ILE     1       3.718 -23.138  22.652  1.00 67.27           C
ATOM      5  CG1 ILE     1       4.581 -23.881  24.943  1.00 67.27           C
ATOM      6  CD1 ILE     1       5.759 -22.907  24.956  1.00 67.27           C
ATOM      7  C   ILE     1       1.623 -21.652  24.014  1.00 67.27           C
ATOM      8  O   ILE     1       0.513 -21.778  24.530  1.00 67.27           O
ATOM      9  N   ARG     2       1.788 -21.091  22.801  1.00 62.46           N
ATOM     10  CA  ARG     2       0.648 -20.632  22.071  1.00 62.46           C
ATOM     11  CB  ARG     2       1.014 -19.861  20.792  1.00 62.46           C
ATOM     12  CG  ARG     2       1.889 -18.630  21.024  1.00 62.46           C
ATOM     13  CD  ARG     2       2.385 -18.012  19.714  1.00 62.46           C
ATOM     14  NE  ARG     2       3.118 -19.084  18.981  1.00 62.46           N
ATOM     15  CZ  ARG     2       3.033 -19.177  17.622  1.00 62.46           C
ATOM     16  NH1 ARG     2       2.319 -18.253  16.915  1.00 62.46           N
ATOM     17  NH2 ARG     2       3.653 -20.203  16.970  1.00 62.46           N
ATOM     18  C   ARG     2      -0.089 -21.846  21.623  1.00 62.46           C
ATOM     19  O   ARG     2       0.509 -22.801  21.129  1.00 62.46           O
ATOM     20  N   ARG     3      -1.419 -21.851  21.814  1.00 50.60           N
ATOM     21  CA  ARG     3      -2.189 -22.960  21.341  1.00 50.60           C
ATOM     22  CB  ARG     3      -2.217 -24.154  22.308  1.00 50.60           C
ATOM     23  CG  ARG     3      -2.940 -25.373  21.734  1.00 50.60           C
ATOM     24  CD  ARG     3      -2.971 -26.564  22.691  1.00 50.60           C
ATOM     25  NE  ARG     3      -3.685 -27.674  22.001  1.00 50.60           N
ATOM     26  CZ  ARG     3      -3.891 -28.856  22.652  1.00 50.60           C
ATOM     27  NH1 ARG     3      -3.478 -29.003  23.945  1.00 50.60           N
ATOM     28  NH2 ARG     3      -4.512 -29.888  22.009  1.00 50.60           N
ATOM     29  C   ARG     3      -3.591 -22.479  21.195  1.00 50.60           C
ATOM     30  O   ARG     3      -4.024 -21.576  21.911  1.00 50.60           O
ATOM     31  N   GLU     4      -4.346 -23.059  20.243  1.00 23.60           N
ATOM     32  CA  GLU     4      -5.703 -22.636  20.103  1.00 23.60           C
ATOM     33  CB  GLU     4      -6.356 -23.029  18.766  1.00 23.60           C
ATOM     34  CG  GLU     4      -6.435 -24.540  18.537  1.00 23.60           C
ATOM     35  CD  GLU     4      -7.287 -24.785  17.297  1.00 23.60           C
ATOM     36  OE1 GLU     4      -7.892 -23.800  16.791  1.00 23.60           O
ATOM     37  OE2 GLU     4      -7.348 -25.957  16.841  1.00 23.60           O
ATOM     38  C   GLU     4      -6.479 -23.304  21.184  1.00 23.60           C
ATOM     39  O   GLU     4      -6.212 -24.451  21.537  1.00 23.60           O
ATOM     40  N   ARG     5      -7.458 -22.585  21.761  1.00 50.28           N
ATOM     41  CA  ARG     5      -8.255 -23.196  22.779  1.00 50.28           C
ATOM     42  CB  ARG     5      -8.004 -22.640  24.189  1.00 50.28           C
ATOM     43  CG  ARG     5      -8.244 -21.136  24.312  1.00 50.28           C
ATOM     44  CD  ARG     5      -6.986 -20.308  24.052  1.00 50.28           C
ATOM     45  NE  ARG     5      -5.935 -20.831  24.969  1.00 50.28           N
ATOM     46  CZ  ARG     5      -5.899 -20.425  26.270  1.00 50.28           C
ATOM     47  NH1 ARG     5      -6.808 -19.513  26.727  1.00 50.28           N
ATOM     48  NH2 ARG     5      -4.963 -20.938  27.120  1.00 50.28           N
ATOM     49  C   ARG     5      -9.685 -22.958  22.432  1.00 50.28           C
ATOM     50  O   ARG     5     -10.032 -21.945  21.826  1.00 50.28           O
ATOM     51  N   ARG     6     -10.555 -23.916  22.796  1.00117.06           N
ATOM     52  CA  ARG     6     -11.944 -23.788  22.482  1.00117.06           C
ATOM     53  CB  ARG     6     -12.722 -25.115  22.527  1.00117.06           C
ATOM     54  CG  ARG     6     -12.745 -25.774  23.909  1.00117.06           C
ATOM     55  CD  ARG     6     -11.479 -26.562  24.253  1.00117.06           C
ATOM     56  NE  ARG     6     -10.565 -25.648  24.994  1.00117.06           N
ATOM     57  CZ  ARG     6     -10.699 -25.505  26.345  1.00117.06           C
ATOM     58  NH1 ARG     6     -11.685 -26.181  27.006  1.00117.06           N
ATOM     59  NH2 ARG     6      -9.851 -24.688  27.035  1.00117.06           N
ATOM     60  C   ARG     6     -12.556 -22.881  23.494  1.00117.06           C
ATOM     61  O   ARG     6     -12.028 -22.703  24.590  1.00117.06           O
ATOM     62  N   LYS     7     -13.681 -22.246  23.120  1.00 43.45           N
ATOM     63  CA  LYS     7     -14.366 -21.389  24.038  1.00 43.45           C
ATOM     64  CB  LYS     7     -15.426 -20.505  23.359  1.00 43.45           C
ATOM     65  CG  LYS     7     -14.815 -19.449  22.433  1.00 43.45           C
ATOM     66  CD  LYS     7     -15.804 -18.846  21.434  1.00 43.45           C
ATOM     67  CE  LYS     7     -15.929 -19.659  20.143  1.00 43.45           C
ATOM     68  NZ  LYS     7     -16.900 -19.019  19.230  1.00 43.45           N
ATOM     69  C   LYS     7     -15.058 -22.287  25.006  1.00 43.45           C
ATOM     70  O   LYS     7     -15.520 -23.368  24.642  1.00 43.45           O
ATOM     71  N   SER     8     -15.130 -21.872  26.283  1.00 19.44           N
ATOM     72  CA  SER     8     -15.763 -22.710  27.255  1.00 19.44           C
ATOM     73  CB  SER     8     -14.773 -23.380  28.221  1.00 19.44           C
ATOM     74  OG  SER     8     -15.470 -24.196  29.150  1.00 19.44           O
ATOM     75  C   SER     8     -16.680 -21.865  28.073  1.00 19.44           C
ATOM     76  O   SER     8     -16.569 -20.640  28.097  1.00 19.44           O
ATOM     77  N   VAL     9     -17.637 -22.519  28.755  1.00 26.67           N
ATOM     78  CA  VAL     9     -18.557 -21.815  29.597  1.00 26.67           C
ATOM     79  CB  VAL     9     -19.933 -22.423  29.621  1.00 26.67           C
ATOM     80  CG1 VAL     9     -20.813 -21.610  30.586  1.00 26.67           C
ATOM     81  CG2 VAL     9     -20.473 -22.483  28.180  1.00 26.67           C
ATOM     82  C   VAL     9     -18.004 -21.913  30.981  1.00 26.67           C
ATOM     83  O   VAL     9     -17.340 -22.891  31.319  1.00 26.67           O
ATOM     84  N   GLY    10     -18.234 -20.885  31.818  1.00 14.96           N
ATOM     85  CA  GLY    10     -17.709 -20.977  33.145  1.00 14.96           C
ATOM     86  C   GLY    10     -16.222 -21.006  33.018  1.00 14.96           C
ATOM     87  O   GLY    10     -15.555 -21.865  33.594  1.00 14.96           O
ATOM     88  N   ASN    11     -15.669 -20.056  32.241  1.00 33.68           N
ATOM     89  CA  ASN    11     -14.260 -20.021  31.980  1.00 33.68           C
ATOM     90  CB  ASN    11     -13.830 -18.856  31.071  1.00 33.68           C
ATOM     91  CG  ASN    11     -14.080 -17.567  31.848  1.00 33.68           C
ATOM     92  OD1 ASN    11     -15.213 -17.110  31.989  1.00 33.68           O
ATOM     93  ND2 ASN    11     -12.985 -16.971  32.390  1.00 33.68           N
ATOM     94  C   ASN    11     -13.513 -19.836  33.262  1.00 33.68           C
ATOM     95  O   ASN    11     -13.909 -19.065  34.137  1.00 33.68           O
ATOM     96  N   ALA    12     -12.407 -20.588  33.406  1.00 24.15           N
ATOM     97  CA  ALA    12     -11.535 -20.423  34.529  1.00 24.15           C
ATOM     98  CB  ALA    12     -10.661 -21.653  34.823  1.00 24.15           C
ATOM     99  C   ALA    12     -10.620 -19.310  34.148  1.00 24.15           C
ATOM    100  O   ALA    12     -10.525 -18.959  32.973  1.00 24.15           O
ATOM    101  N   GLU    13      -9.930 -18.698  35.130  1.00 28.26           N
ATOM    102  CA  GLU    13      -9.037 -17.651  34.741  1.00 28.26           C
ATOM    103  CB  GLU    13      -8.351 -16.907  35.903  1.00 28.26           C
ATOM    104  CG  GLU    13      -7.394 -17.786  36.713  1.00 28.26           C
ATOM    105  CD  GLU    13      -6.474 -16.871  37.512  1.00 28.26           C
ATOM    106  OE1 GLU    13      -6.280 -15.705  37.076  1.00 28.26           O
ATOM    107  OE2 GLU    13      -5.948 -17.324  38.564  1.00 28.26           O
ATOM    108  C   GLU    13      -7.942 -18.300  33.970  1.00 28.26           C
ATOM    109  O   GLU    13      -7.520 -19.410  34.287  1.00 28.26           O
ATOM    110  N   VAL    14      -7.465 -17.627  32.910  1.00 20.03           N
ATOM    111  CA  VAL    14      -6.384 -18.188  32.165  1.00 20.03           C
ATOM    112  CB  VAL    14      -6.316 -17.723  30.740  1.00 20.03           C
ATOM    113  CG1 VAL    14      -5.062 -18.335  30.091  1.00 20.03           C
ATOM    114  CG2 VAL    14      -7.629 -18.097  30.034  1.00 20.03           C
ATOM    115  C   VAL    14      -5.135 -17.740  32.840  1.00 20.03           C
ATOM    116  O   VAL    14      -5.084 -16.655  33.417  1.00 20.03           O
ATOM    117  N   LYS    15      -4.091 -18.584  32.803  1.00101.01           N
ATOM    118  CA  LYS    15      -2.859 -18.203  33.419  1.00101.01           C
ATOM    119  CB  LYS    15      -1.777 -19.292  33.322  1.00101.01           C
ATOM    120  CG  LYS    15      -1.814 -20.066  32.000  1.00101.01           C
ATOM    121  CD  LYS    15      -1.534 -19.225  30.754  1.00101.01           C
ATOM    122  CE  LYS    15      -1.697 -20.017  29.455  1.00101.01           C
ATOM    123  NZ  LYS    15      -1.605 -19.110  28.289  1.00101.01           N
ATOM    124  C   LYS    15      -2.384 -16.965  32.738  1.00101.01           C
ATOM    125  O   LYS    15      -2.550 -16.799  31.530  1.00101.01           O
ATOM    126  N   ARG    16      -1.798 -16.042  33.523  1.00 29.92           N
ATOM    127  CA  ARG    16      -1.339 -14.797  32.986  1.00 29.92           C
ATOM    128  CB  ARG    16      -0.889 -13.798  34.073  1.00 29.92           C
ATOM    129  CG  ARG    16      -0.645 -12.371  33.570  1.00 29.92           C
ATOM    130  CD  ARG    16      -0.461 -11.357  34.706  1.00 29.92           C
ATOM    131  NE  ARG    16      -0.233 -10.012  34.104  1.00 29.92           N
ATOM    132  CZ  ARG    16       1.030  -9.499  34.018  1.00 29.92           C
ATOM    133  NH1 ARG    16       2.096 -10.216  34.483  1.00 29.92           N
ATOM    134  NH2 ARG    16       1.227  -8.262  33.476  1.00 29.92           N
ATOM    135  C   ARG    16      -0.184 -15.107  32.098  1.00 29.92           C
ATOM    136  O   ARG    16       0.589 -16.028  32.361  1.00 29.92           O
ATOM    137  N   GLN    17      -0.050 -14.344  30.999  1.00 39.84           N
ATOM    138  CA  GLN    17       0.992 -14.607  30.057  1.00 39.84           C
ATOM    139  CB  GLN    17       0.491 -14.556  28.604  1.00 39.84           C
ATOM    140  CG  GLN    17      -0.584 -15.608  28.312  1.00 39.84           C
ATOM    141  CD  GLN    17      -1.168 -15.349  26.929  1.00 39.84           C
ATOM    142  OE1 GLN    17      -2.121 -16.011  26.518  1.00 39.84           O
ATOM    143  NE2 GLN    17      -0.592 -14.360  26.195  1.00 39.84           N
ATOM    144  C   GLN    17       2.035 -13.555  30.230  1.00 39.84           C
ATOM    145  O   GLN    17       1.761 -12.456  30.709  1.00 39.84           O
ATOM    146  N   ASP    18       3.279 -13.903  29.857  1.00 36.78           N
ATOM    147  CA  ASP    18       4.401 -13.014  29.900  1.00 36.78           C
ATOM    148  CB  ASP    18       5.725 -13.691  29.512  1.00 36.78           C
ATOM    149  CG  ASP    18       5.609 -14.137  28.063  1.00 36.78           C
ATOM    150  OD1 ASP    18       4.583 -14.785  27.722  1.00 36.78           O
ATOM    151  OD2 ASP    18       6.548 -13.843  27.276  1.00 36.78           O
ATOM    152  C   ASP    18       4.118 -11.967  28.882  1.00 36.78           C
ATOM    153  O   ASP    18       4.710 -10.890  28.891  1.00 36.78           O
ATOM    154  N   TYR    19       3.226 -12.314  27.937  1.00 42.10           N
ATOM    155  CA  TYR    19       2.820 -11.441  26.876  1.00 42.10           C
ATOM    156  CB  TYR    19       1.705 -12.053  26.009  1.00 42.10           C
ATOM    157  CG  TYR    19       2.136 -13.342  25.395  1.00 42.10           C
ATOM    158  CD1 TYR    19       2.272 -14.471  26.170  1.00 42.10           C
ATOM    159  CD2 TYR    19       2.359 -13.433  24.040  1.00 42.10           C
ATOM    160  CE1 TYR    19       2.654 -15.665  25.608  1.00 42.10           C
ATOM    161  CE2 TYR    19       2.741 -14.625  23.472  1.00 42.10           C
ATOM    162  CZ  TYR    19       2.888 -15.743  24.255  1.00 42.10           C
ATOM    163  OH  TYR    19       3.280 -16.968  23.674  1.00 42.10           O
ATOM    164  C   TYR    19       2.171 -10.246  27.494  1.00 42.10           C
ATOM    165  O   TYR    19       2.410  -9.107  27.098  1.00 42.10           O
ATOM    166  N   ASP    20       1.306 -10.493  28.490  1.00 28.42           N
ATOM    167  CA  ASP    20       0.530  -9.446  29.085  1.00 28.42           C
ATOM    168  CB  ASP    20      -0.510  -9.981  30.084  1.00 28.42           C
ATOM    169  CG  ASP    20      -1.593 -10.691  29.284  1.00 28.42           C
ATOM    170  OD1 ASP    20      -2.109 -10.083  28.308  1.00 28.42           O
ATOM    171  OD2 ASP    20      -1.905 -11.861  29.628  1.00 28.42           O
ATOM    172  C   ASP    20       1.385  -8.463  29.803  1.00 28.42           C
ATOM    173  O   ASP    20       1.111  -7.265  29.757  1.00 28.42           O
ATOM    174  N   ALA    21       2.420  -8.935  30.515  1.00 18.63           N
ATOM    175  CA  ALA    21       3.242  -8.016  31.242  1.00 18.63           C
ATOM    176  CB  ALA    21       4.337  -8.723  32.059  1.00 18.63           C
ATOM    177  C   ALA    21       3.929  -7.106  30.270  1.00 18.63           C
ATOM    178  O   ALA    21       3.966  -5.893  30.466  1.00 18.63           O
ATOM    179  N   SER    22       4.484  -7.679  29.184  1.00 24.46           N
ATOM    180  CA  SER    22       5.216  -6.904  28.223  1.00 24.46           C
ATOM    181  CB  SER    22       5.912  -7.777  27.163  1.00 24.46           C
ATOM    182  OG  SER    22       6.910  -8.582  27.774  1.00 24.46           O
ATOM    183  C   SER    22       4.301  -5.966  27.502  1.00 24.46           C
ATOM    184  O   SER    22       4.614  -4.787  27.346  1.00 24.46           O
ATOM    185  N   GLN    23       3.139  -6.458  27.033  1.00 55.18           N
ATOM    186  CA  GLN    23       2.293  -5.583  26.280  1.00 55.18           C
ATOM    187  CB  GLN    23       1.287  -6.276  25.337  1.00 55.18           C
ATOM    188  CG  GLN    23       0.220  -7.178  25.938  1.00 55.18           C
ATOM    189  CD  GLN    23      -0.580  -7.709  24.752  1.00 55.18           C
ATOM    190  OE1 GLN    23      -1.636  -7.184  24.408  1.00 55.18           O
ATOM    191  NE2 GLN    23      -0.049  -8.774  24.092  1.00 55.18           N
ATOM    192  C   GLN    23       1.700  -4.517  27.141  1.00 55.18           C
ATOM    193  O   GLN    23       1.488  -3.400  26.675  1.00 55.18           O
ATOM    194  N   MET    24       1.416  -4.817  28.420  1.00 21.82           N
ATOM    195  CA  MET    24       0.876  -3.791  29.265  1.00 21.82           C
ATOM    196  CB  MET    24       0.629  -4.266  30.706  1.00 21.82           C
ATOM    197  CG  MET    24       0.073  -3.164  31.610  1.00 21.82           C
ATOM    198  SD  MET    24      -0.257  -3.687  33.316  1.00 21.82           S
ATOM    199  CE  MET    24      -1.743  -4.628  32.870  1.00 21.82           C
ATOM    200  C   MET    24       1.880  -2.692  29.356  1.00 21.82           C
ATOM    201  O   MET    24       1.550  -1.512  29.237  1.00 21.82           O
ATOM    202  N   LYS    25       3.149  -3.080  29.550  1.00100.04           N
ATOM    203  CA  LYS    25       4.232  -2.165  29.739  1.00100.04           C
ATOM    204  CB  LYS    25       5.541  -2.955  29.930  1.00100.04           C
ATOM    205  CG  LYS    25       6.675  -2.228  30.644  1.00100.04           C
ATOM    206  CD  LYS    25       6.456  -2.120  32.153  1.00100.04           C
ATOM    207  CE  LYS    25       7.726  -1.774  32.930  1.00100.04           C
ATOM    208  NZ  LYS    25       8.639  -2.938  32.957  1.00100.04           N
ATOM    209  C   LYS    25       4.396  -1.327  28.501  1.00100.04           C
ATOM    210  O   LYS    25       4.436  -0.100  28.575  1.00100.04           O
ATOM    211  N   THR    26       4.471  -1.984  27.324  1.00 25.57           N
ATOM    212  CA  THR    26       4.720  -1.325  26.068  1.00 25.57           C
ATOM    213  CB  THR    26       4.910  -2.295  24.938  1.00 25.57           C
ATOM    214  OG1 THR    26       5.998  -3.162  25.219  1.00 25.57           O
ATOM    215  CG2 THR    26       5.183  -1.500  23.649  1.00 25.57           C
ATOM    216  C   THR    26       3.577  -0.430  25.688  1.00 25.57           C
ATOM    217  O   THR    26       3.791   0.710  25.278  1.00 25.57           O
ATOM    218  N   PHE    27       2.329  -0.922  25.815  1.00 47.81           N
ATOM    219  CA  PHE    27       1.184  -0.149  25.412  1.00 47.81           C
ATOM    220  CB  PHE    27      -0.169  -0.881  25.491  1.00 47.81           C
ATOM    221  CG  PHE    27      -0.177  -2.002  24.509  1.00 47.81           C
ATOM    222  CD1 PHE    27       0.215  -1.800  23.206  1.00 47.81           C
ATOM    223  CD2 PHE    27      -0.633  -3.246  24.871  1.00 47.81           C
ATOM    224  CE1 PHE    27       0.194  -2.832  22.296  1.00 47.81           C
ATOM    225  CE2 PHE    27      -0.661  -4.279  23.962  1.00 47.81           C
ATOM    226  CZ  PHE    27      -0.241  -4.078  22.671  1.00 47.81           C
ATOM    227  C   PHE    27       1.054   1.057  26.284  1.00 47.81           C
ATOM    228  O   PHE    27       0.686   2.127  25.803  1.00 47.81           O
ATOM    229  N   THR    28       1.298   0.919  27.602  1.00 33.35           N
ATOM    230  CA  THR    28       1.190   2.063  28.465  1.00 33.35           C
ATOM    231  CB  THR    28       1.242   1.742  29.930  1.00 33.35           C
ATOM    232  OG1 THR    28       2.345   0.903  30.228  1.00 33.35           O
ATOM    233  CG2 THR    28      -0.083   1.081  30.337  1.00 33.35           C
ATOM    234  C   THR    28       2.226   3.083  28.098  1.00 33.35           C
ATOM    235  O   THR    28       1.932   4.278  28.076  1.00 33.35           O
ATOM    236  N   LYS    29       3.466   2.656  27.778  1.00 69.96           N
ATOM    237  CA  LYS    29       4.465   3.615  27.397  1.00 69.96           C
ATOM    238  CB  LYS    29       5.836   3.016  27.032  1.00 69.96           C
ATOM    239  CG  LYS    29       6.844   2.889  28.174  1.00 69.96           C
ATOM    240  CD  LYS    29       6.582   1.785  29.195  1.00 69.96           C
ATOM    241  CE  LYS    29       7.775   1.579  30.135  1.00 69.96           C
ATOM    242  NZ  LYS    29       7.476   0.523  31.126  1.00 69.96           N
ATOM    243  C   LYS    29       4.023   4.316  26.154  1.00 69.96           C
ATOM    244  O   LYS    29       4.177   5.529  26.029  1.00 69.96           O
ATOM    245  N   TRP    30       3.463   3.561  25.194  1.00 32.61           N
ATOM    246  CA  TRP    30       3.051   4.120  23.940  1.00 32.61           C
ATOM    247  CB  TRP    30       2.482   3.052  22.990  1.00 32.61           C
ATOM    248  CG  TRP    30       1.993   3.584  21.666  1.00 32.61           C
ATOM    249  CD2 TRP    30       0.611   3.833  21.364  1.00 32.61           C
ATOM    250  CD1 TRP    30       2.696   3.901  20.541  1.00 32.61           C
ATOM    251  NE1 TRP    30       1.840   4.338  19.560  1.00 32.61           N
ATOM    252  CE2 TRP    30       0.552   4.300  20.051  1.00 32.61           C
ATOM    253  CE3 TRP    30      -0.516   3.683  22.122  1.00 32.61           C
ATOM    254  CZ2 TRP    30      -0.640   4.628  19.475  1.00 32.61           C
ATOM    255  CZ3 TRP    30      -1.718   4.012  21.536  1.00 32.61           C
ATOM    256  CH2 TRP    30      -1.777   4.477  20.238  1.00 32.61           C
ATOM    257  C   TRP    30       1.987   5.151  24.166  1.00 32.61           C
ATOM    258  O   TRP    30       2.050   6.250  23.620  1.00 32.61           O
ATOM    259  N   VAL    31       0.980   4.829  24.994  1.00 19.51           N
ATOM    260  CA  VAL    31      -0.113   5.730  25.245  1.00 19.51           C
ATOM    261  CB  VAL    31      -1.132   5.124  26.167  1.00 19.51           C
ATOM    262  CG1 VAL    31      -2.210   6.168  26.501  1.00 19.51           C
ATOM    263  CG2 VAL    31      -1.690   3.860  25.491  1.00 19.51           C
ATOM    264  C   VAL    31       0.416   6.987  25.874  1.00 19.51           C
ATOM    265  O   VAL    31       0.019   8.090  25.506  1.00 19.51           O
ATOM    266  N   ASN    32       1.353   6.849  26.829  1.00 27.83           N
ATOM    267  CA  ASN    32       1.898   7.972  27.545  1.00 27.83           C
ATOM    268  CB  ASN    32       2.868   7.556  28.663  1.00 27.83           C
ATOM    269  CG  ASN    32       2.035   6.991  29.802  1.00 27.83           C
ATOM    270  OD1 ASN    32       1.077   7.628  30.238  1.00 27.83           O
ATOM    271  ND2 ASN    32       2.397   5.773  30.289  1.00 27.83           N
ATOM    272  C   ASN    32       2.638   8.881  26.612  1.00 27.83           C
ATOM    273  O   ASN    32       2.609  10.097  26.790  1.00 27.83           O
ATOM    274  N   THR    33       3.325   8.328  25.592  1.00 22.19           N
ATOM    275  CA  THR    33       4.083   9.182  24.721  1.00 22.19           C
ATOM    276  CB  THR    33       4.780   8.453  23.604  1.00 22.19           C
ATOM    277  OG1 THR    33       3.832   7.878  22.718  1.00 22.19           O
ATOM    278  CG2 THR    33       5.682   7.361  24.205  1.00 22.19           C
ATOM    279  C   THR    33       3.136  10.164  24.098  1.00 22.19           C
ATOM    280  O   THR    33       3.459  11.342  23.964  1.00 22.19           O
ATOM    281  N   GLN    34       1.951   9.697  23.660  1.00 40.91           N
ATOM    282  CA  GLN    34       0.970  10.558  23.052  1.00 40.91           C
ATOM    283  CB  GLN    34      -0.169   9.772  22.384  1.00 40.91           C
ATOM    284  CG  GLN    34       0.233   9.128  21.058  1.00 40.91           C
ATOM    285  CD  GLN    34       0.202  10.224  20.005  1.00 40.91           C
ATOM    286  OE1 GLN    34      -0.726  11.031  19.975  1.00 40.91           O
ATOM    287  NE2 GLN    34       1.239  10.254  19.126  1.00 40.91           N
ATOM    288  C   GLN    34       0.327  11.498  24.032  1.00 40.91           C
ATOM    289  O   GLN    34       0.159  12.679  23.738  1.00 40.91           O
ATOM    290  N   LEU    35      -0.052  11.009  25.231  1.00 81.61           N
ATOM    291  CA  LEU    35      -0.749  11.873  26.145  1.00 81.61           C
ATOM    292  CB  LEU    35      -1.357  11.188  27.381  1.00 81.61           C
ATOM    293  CG  LEU    35      -2.655  10.411  27.078  1.00 81.61           C
ATOM    294  CD1 LEU    35      -2.385   9.106  26.333  1.00 81.61           C
ATOM    295  CD2 LEU    35      -3.505  10.206  28.336  1.00 81.61           C
ATOM    296  C   LEU    35       0.140  12.997  26.579  1.00 81.61           C
ATOM    297  O   LEU    35      -0.346  14.098  26.837  1.00 81.61           O
ATOM    298  N   LYS    36       1.461  12.760  26.682  1.00 84.41           N
ATOM    299  CA  LYS    36       2.354  13.797  27.120  1.00 84.41           C
ATOM    300  CB  LYS    36       3.815  13.330  27.294  1.00 84.41           C
ATOM    301  CG  LYS    36       4.499  12.815  26.028  1.00 84.41           C
ATOM    302  CD  LYS    36       5.997  12.557  26.211  1.00 84.41           C
ATOM    303  CE  LYS    36       6.641  11.775  25.063  1.00 84.41           C
ATOM    304  NZ  LYS    36       6.954  12.680  23.935  1.00 84.41           N
ATOM    305  C   LYS    36       2.301  14.936  26.150  1.00 84.41           C
ATOM    306  O   LYS    36       2.346  16.098  26.552  1.00 84.41           O
ATOM    307  N   ARG    37       2.165  14.634  24.843  1.00102.24           N
ATOM    308  CA  ARG    37       2.155  15.646  23.825  1.00102.24           C
ATOM    309  CB  ARG    37       2.100  15.094  22.388  1.00102.24           C
ATOM    310  CG  ARG    37       2.475  16.143  21.337  1.00102.24           C
ATOM    311  CD  ARG    37       1.340  16.563  20.398  1.00102.24           C
ATOM    312  NE  ARG    37       1.095  15.431  19.460  1.00102.24           N
ATOM    313  CZ  ARG    37       0.231  14.435  19.811  1.00102.24           C
ATOM    314  NH1 ARG    37      -0.430  14.501  21.004  1.00102.24           N
ATOM    315  NH2 ARG    37       0.019  13.381  18.968  1.00102.24           N
ATOM    316  C   ARG    37       0.965  16.524  24.045  1.00102.24           C
ATOM    317  O   ARG    37       0.997  17.706  23.704  1.00102.24           O
ATOM    318  N   LYS    38      -0.127  15.978  24.624  1.00105.57           N
ATOM    319  CA  LYS    38      -1.311  16.753  24.883  1.00105.57           C
ATOM    320  CB  LYS    38      -2.500  15.932  25.402  1.00105.57           C
ATOM    321  CG  LYS    38      -3.073  14.988  24.343  1.00105.57           C
ATOM    322  CD  LYS    38      -4.252  14.164  24.848  1.00105.57           C
ATOM    323  CE  LYS    38      -5.451  15.038  25.212  1.00105.57           C
ATOM    324  NZ  LYS    38      -5.827  15.882  24.055  1.00105.57           N
ATOM    325  C   LYS    38      -0.987  17.810  25.887  1.00105.57           C
ATOM    326  O   LYS    38       0.177  18.164  26.059  1.00105.57           O
ATOM    327  N   LYS    39      -2.013  18.363  26.569  1.00 78.52           N
ATOM    328  CA  LYS    39      -1.764  19.422  27.510  1.00 78.52           C
ATOM    329  CB  LYS    39      -3.017  19.848  28.296  1.00 78.52           C
ATOM    330  CG  LYS    39      -4.007  20.684  27.481  1.00 78.52           C
ATOM    331  CD  LYS    39      -5.378  20.836  28.150  1.00 78.52           C
ATOM    332  CE  LYS    39      -6.499  20.066  27.450  1.00 78.52           C
ATOM    333  NZ  LYS    39      -6.995  20.848  26.295  1.00 78.52           N
ATOM    334  C   LYS    39      -0.778  18.885  28.488  1.00 78.52           C
ATOM    335  O   LYS    39       0.181  19.567  28.844  1.00 78.52           O
ATOM    336  N   TYR    40      -1.005  17.624  28.901  1.00 95.71           N
ATOM    337  CA  TYR    40      -0.119  16.864  29.731  1.00 95.71           C
ATOM    338  CB  TYR    40       0.766  17.673  30.715  1.00 95.71           C
ATOM    339  CG  TYR    40      -0.081  18.368  31.728  1.00 95.71           C
ATOM    340  CD1 TYR    40      -0.770  19.517  31.417  1.00 95.71           C
ATOM    341  CD2 TYR    40      -0.182  17.854  33.000  1.00 95.71           C
ATOM    342  CE1 TYR    40      -1.545  20.143  32.365  1.00 95.71           C
ATOM    343  CE2 TYR    40      -0.956  18.475  33.952  1.00 95.71           C
ATOM    344  CZ  TYR    40      -1.641  19.622  33.633  1.00 95.71           C
ATOM    345  OH  TYR    40      -2.437  20.263  34.607  1.00 95.71           O
ATOM    346  C   TYR    40      -1.008  15.953  30.520  1.00 95.71           C
ATOM    347  O   TYR    40      -1.893  16.392  31.254  1.00 95.71           O
ATOM    348  N   GLU    41      -0.838  14.633  30.344  1.00 57.63           N
ATOM    349  CA  GLU    41      -1.641  13.737  31.116  1.00 57.63           C
ATOM    350  CB  GLU    41      -3.082  13.606  30.600  1.00 57.63           C
ATOM    351  CG  GLU    41      -3.140  13.051  29.177  1.00 57.63           C
ATOM    352  CD  GLU    41      -4.597  12.912  28.766  1.00 57.63           C
ATOM    353  OE1 GLU    41      -5.483  13.006  29.657  1.00 57.63           O
ATOM    354  OE2 GLU    41      -4.838  12.704  27.548  1.00 57.63           O
ATOM    355  C   GLU    41      -1.013  12.385  30.961  1.00 57.63           C
ATOM    356  O   GLU    41      -0.582  12.030  29.868  1.00 57.63           O
ATOM    357  N   PRO    42      -0.831  11.663  32.032  1.00 84.65           N
ATOM    358  CA  PRO    42      -0.321  10.319  31.865  1.00 84.65           C
ATOM    359  CD  PRO    42      -0.171  12.336  33.141  1.00 84.65           C
ATOM    360  CB  PRO    42       0.953  10.250  32.704  1.00 84.65           C
ATOM    361  CG  PRO    42       0.700  11.270  33.821  1.00 84.65           C
ATOM    362  C   PRO    42      -1.302   9.267  32.287  1.00 84.65           C
ATOM    363  O   PRO    42      -2.336   9.614  32.856  1.00 84.65           O
ATOM    364  N   ILE    43      -0.987   7.975  32.027  1.00107.70           N
ATOM    365  CA  ILE    43      -1.763   6.921  32.619  1.00107.70           C
ATOM    366  CB  ILE    43      -2.566   6.045  31.682  1.00107.70           C
ATOM    367  CG2 ILE    43      -3.435   6.986  30.830  1.00107.70           C
ATOM    368  CG1 ILE    43      -1.712   5.081  30.836  1.00107.70           C
ATOM    369  CD1 ILE    43      -0.844   5.727  29.769  1.00107.70           C
ATOM    370  C   ILE    43      -0.782   6.018  33.313  1.00107.70           C
ATOM    371  O   ILE    43       0.211   5.607  32.719  1.00107.70           O
ATOM    372  N   GLY    44      -0.946   5.804  34.635  1.00 39.43           N
ATOM    373  CA  GLY    44      -0.113   4.868  35.349  1.00 39.43           C
ATOM    374  C   GLY    44      -0.538   3.438  35.164  1.00 39.43           C
ATOM    375  O   GLY    44       0.294   2.567  34.918  1.00 39.43           O
ATOM    376  N   ASP    45      -1.853   3.158  35.306  1.00 37.65           N
ATOM    377  CA  ASP    45      -2.343   1.808  35.240  1.00 37.65           C
ATOM    378  CB  ASP    45      -3.029   1.339  36.535  1.00 37.65           C
ATOM    379  CG  ASP    45      -3.264  -0.159  36.423  1.00 37.65           C
ATOM    380  OD1 ASP    45      -3.017  -0.710  35.316  1.00 37.65           O
ATOM    381  OD2 ASP    45      -3.695  -0.774  37.435  1.00 37.65           O
ATOM    382  C   ASP    45      -3.352   1.747  34.135  1.00 37.65           C
ATOM    383  O   ASP    45      -4.401   2.387  34.174  1.00 37.65           O
ATOM    384  N   ILE    46      -3.038   0.923  33.127  1.00 97.22           N
ATOM    385  CA  ILE    46      -3.768   0.772  31.911  1.00 97.22           C
ATOM    386  CB  ILE    46      -2.974  -0.098  30.963  1.00 97.22           C
ATOM    387  CG2 ILE    46      -3.175  -1.565  31.371  1.00 97.22           C
ATOM    388  CG1 ILE    46      -3.260   0.196  29.481  1.00 97.22           C
ATOM    389  CD1 ILE    46      -4.673  -0.114  29.014  1.00 97.22           C
ATOM    390  C   ILE    46      -5.115   0.199  32.223  1.00 97.22           C
ATOM    391  O   ILE    46      -6.106   0.521  31.570  1.00 97.22           O
ATOM    392  N   LEU    47      -5.180  -0.708  33.213  1.00 85.06           N
ATOM    393  CA  LEU    47      -6.421  -1.330  33.567  1.00 85.06           C
ATOM    394  CB  LEU    47      -6.253  -2.351  34.707  1.00 85.06           C
ATOM    395  CG  LEU    47      -5.310  -3.518  34.375  1.00 85.06           C
ATOM    396  CD1 LEU    47      -5.859  -4.319  33.195  1.00 85.06           C
ATOM    397  CD2 LEU    47      -3.865  -3.049  34.166  1.00 85.06           C
ATOM    398  C   LEU    47      -7.397  -0.311  34.093  1.00 85.06           C
ATOM    399  O   LEU    47      -8.552  -0.314  33.685  1.00 85.06           O
ATOM    400  N   ALA    48      -6.983   0.508  35.088  1.00 54.21           N
ATOM    401  CA  ALA    48      -7.800   1.508  35.746  0.90 54.21           C
ATOM    402  CB  ALA    48      -7.239   1.906  37.121  0.90 54.21           C
ATOM    403  C   ALA    48      -8.046   2.804  35.007  1.00 54.21           C
ATOM    404  O   ALA    48      -9.170   3.303  34.966  1.00 54.21           O
ATOM    405  N   ASP    49      -6.991   3.375  34.394  1.00 53.98           N
ATOM    406  CA  ASP    49      -6.959   4.738  33.920  1.00 53.98           C
ATOM    407  CB  ASP    49      -5.554   5.145  33.468  1.00 53.98           C
ATOM    408  CG  ASP    49      -4.722   5.146  34.736  1.00 53.98           C
ATOM    409  OD1 ASP    49      -5.335   5.173  35.836  1.00 53.98           O
ATOM    410  OD2 ASP    49      -3.468   5.110  34.626  1.00 53.98           O
ATOM    411  C   ASP    49      -7.918   5.072  32.815  1.00 53.98           C
ATOM    412  O   ASP    49      -8.306   6.234  32.694  1.00 53.98           O
ATOM    413  N   TRP    50      -8.215   4.109  31.924  1.00 75.71           N
ATOM    414  CA  TRP    50      -9.117   4.205  30.804  1.00 75.71           C
ATOM    415  CB  TRP    50      -8.859   3.170  29.692  1.00 75.71           C
ATOM    416  CG  TRP    50      -7.678   3.492  28.806  1.00 75.71           C
ATOM    417  CD2 TRP    50      -7.331   2.747  27.629  1.00 75.71           C
ATOM    418  CD1 TRP    50      -6.767   4.503  28.904  1.00 75.71           C
ATOM    419  NE1 TRP    50      -5.877   4.436  27.858  1.00 75.71           N
ATOM    420  CE2 TRP    50      -6.213   3.358  27.066  1.00 75.71           C
ATOM    421  CE3 TRP    50      -7.902   1.646  27.059  1.00 75.71           C
ATOM    422  CZ2 TRP    50      -5.649   2.876  25.919  1.00 75.71           C
ATOM    423  CZ3 TRP    50      -7.327   1.158  25.906  1.00 75.71           C
ATOM    424  CH2 TRP    50      -6.221   1.762  25.346  1.00 75.71           C
ATOM    425  C   TRP    50     -10.572   4.108  31.169  1.00 75.71           C
ATOM    426  O   TRP    50     -11.430   4.406  30.341  1.00 75.71           O
ATOM    427  N   LYS    51     -10.911   3.649  32.385  1.00 72.41           N
ATOM    428  CA  LYS    51     -12.269   3.307  32.726  1.00 72.41           C
ATOM    429  CB  LYS    51     -12.417   2.909  34.204  1.00 72.41           C
ATOM    430  CG  LYS    51     -11.655   1.639  34.581  1.00 72.41           C
ATOM    431  CD  LYS    51     -11.565   1.428  36.092  1.00 72.41           C
ATOM    432  CE  LYS    51     -12.925   1.223  36.760  1.00 72.41           C
ATOM    433  NZ  LYS    51     -12.748   1.021  38.215  1.00 72.41           N
ATOM    434  C   LYS    51     -13.237   4.436  32.486  1.00 72.41           C
ATOM    435  O   LYS    51     -14.346   4.186  32.020  1.00 72.41           O
ATOM    436  N   ASP    52     -12.873   5.688  32.826  1.00 47.76           N
ATOM    437  CA  ASP    52     -13.738   6.831  32.676  1.00 47.76           C
ATOM    438  CB  ASP    52     -13.277   8.059  33.492  1.00 47.76           C
ATOM    439  CG  ASP    52     -11.908   8.546  33.028  1.00 47.76           C
ATOM    440  OD1 ASP    52     -11.260   7.860  32.198  1.00 47.76           O
ATOM    441  OD2 ASP    52     -11.494   9.635  33.503  1.00 47.76           O
ATOM    442  C   ASP    52     -13.931   7.222  31.233  1.00 47.76           C
ATOM    443  O   ASP    52     -14.918   7.877  30.907  1.00 47.76           O
ATOM    444  N   GLY    53     -12.972   6.909  30.335  1.00 21.89           N
ATOM    445  CA  GLY    53     -13.132   7.185  28.932  1.00 21.89           C
ATOM    446  C   GLY    53     -12.455   8.469  28.540  1.00 21.89           C
ATOM    447  O   GLY    53     -12.261   8.728  27.353  1.00 21.89           O
ATOM    448  N   ILE    54     -12.068   9.316  29.511  1.00 71.40           N
ATOM    449  CA  ILE    54     -11.518  10.607  29.177  1.00 71.40           C
ATOM    450  CB  ILE    54     -11.440  11.551  30.330  1.00 71.40           C
ATOM    451  CG2 ILE    54     -10.627  12.780  29.887  1.00 71.40           C
ATOM    452  CG1 ILE    54     -12.864  11.894  30.792  1.00 71.40           C
ATOM    453  CD1 ILE    54     -13.552  10.784  31.579  1.00 71.40           C
ATOM    454  C   ILE    54     -10.165  10.538  28.525  1.00 71.40           C
ATOM    455  O   ILE    54      -9.915  11.240  27.547  1.00 71.40           O
ATOM    456  N   LYS    55      -9.246   9.714  29.056  1.00 79.44           N
ATOM    457  CA  LYS    55      -7.910   9.617  28.533  1.00 79.44           C
ATOM    458  CB  LYS    55      -7.022   8.667  29.353  1.00 79.44           C
ATOM    459  CG  LYS    55      -6.733   9.112  30.789  1.00 79.44           C
ATOM    460  CD  LYS    55      -5.851  10.357  30.902  1.00 79.44           C
ATOM    461  CE  LYS    55      -5.433  10.649  32.345  1.00 79.44           C
ATOM    462  NZ  LYS    55      -4.386  11.691  32.374  1.00 79.44           N
ATOM    463  C   LYS    55      -7.959   9.030  27.163  1.00 79.44           C
ATOM    464  O   LYS    55      -7.158   9.389  26.302  1.00 79.44           O
ATOM    465  N   LEU    56      -8.882   8.071  26.956  1.00 25.88           N
ATOM    466  CA  LEU    56      -9.013   7.374  25.708  1.00 25.88           C
ATOM    467  CB  LEU    56     -10.070   6.256  25.769  1.00 25.88           C
ATOM    468  CG  LEU    56     -10.193   5.432  24.473  1.00 25.88           C
ATOM    469  CD1 LEU    56      -8.892   4.672  24.168  1.00 25.88           C
ATOM    470  CD2 LEU    56     -11.416   4.503  24.520  1.00 25.88           C
ATOM    471  C   LEU    56      -9.417   8.353  24.652  1.00 25.88           C
ATOM    472  O   LEU    56      -8.916   8.314  23.529  1.00 25.88           O
ATOM    473  N   ALA    57     -10.350   9.257  24.999  1.00 18.51           N
ATOM    474  CA  ALA    57     -10.824  10.266  24.094  1.00 18.51           C
ATOM    475  CB  ALA    57     -11.924  11.128  24.739  1.00 18.51           C
ATOM    476  C   ALA    57      -9.678  11.173  23.748  1.00 18.51           C
ATOM    477  O   ALA    57      -9.455  11.515  22.587  1.00 18.51           O
ATOM    478  N   GLN    58      -8.892  11.557  24.769  1.00 34.28           N
ATOM    479  CA  GLN    58      -7.796  12.474  24.622  0.83 34.28           C
ATOM    480  CB  GLN    58      -7.069  12.691  25.956  0.83 34.28           C
ATOM    481  CG  GLN    58      -7.954  13.253  27.068  0.75 34.28           C
ATOM    482  CD  GLN    58      -8.119  14.740  26.825  1.00 34.28           C
ATOM    483  OE1 GLN    58      -7.712  15.551  27.654  1.00 34.28           O
ATOM    484  NE2 GLN    58      -8.725  15.113  25.666  1.00 34.28           N
ATOM    485  C   GLN    58      -6.776  11.868  23.709  1.00 34.28           C
ATOM    486  O   GLN    58      -6.175  12.550  22.882  1.00 34.28           O
ATOM    487  N   LEU    59      -6.540  10.553  23.853  1.00 26.42           N
ATOM    488  CA  LEU    59      -5.553   9.873  23.065  1.00 26.42           C
ATOM    489  CB  LEU    59      -5.452   8.388  23.440  1.00 26.42           C
ATOM    490  CG  LEU    59      -4.410   7.605  22.627  1.00 26.42           C
ATOM    491  CD1 LEU    59      -2.983   8.082  22.940  1.00 26.42           C
ATOM    492  CD2 LEU    59      -4.596   6.092  22.807  1.00 26.42           C
ATOM    493  C   LEU    59      -5.957   9.946  21.626  1.00 26.42           C
ATOM    494  O   LEU    59      -5.140  10.244  20.756  1.00 26.42           O
ATOM    495  N   SER    60      -7.249   9.697  21.351  1.00 18.55           N
ATOM    496  CA  SER    60      -7.767   9.675  20.013  1.00 18.55           C
ATOM    497  CB  SER    60      -9.264   9.320  19.960  1.00 18.55           C
ATOM    498  OG  SER    60      -9.471   8.005  20.451  1.00 18.55           O
ATOM    499  C   SER    60      -7.617  11.033  19.398  1.00 18.55           C
ATOM    500  O   SER    60      -7.279  11.144  18.220  1.00 18.55           O
ATOM    501  N   VAL    61      -7.864  12.107  20.170  1.00 26.62           N
ATOM    502  CA  VAL    61      -7.779  13.408  19.572  1.00 26.62           C
ATOM    503  CB  VAL    61      -8.205  14.544  20.465  1.00 26.62           C
ATOM    504  CG1 VAL    61      -9.650  14.292  20.926  1.00 26.62           C
ATOM    505  CG2 VAL    61      -7.187  14.737  21.596  1.00 26.62           C
ATOM    506  C   VAL    61      -6.358  13.642  19.146  1.00 26.62           C
ATOM    507  O   VAL    61      -6.108  14.149  18.054  1.00 26.62           O
ATOM    508  N   ALA    62      -5.381  13.269  19.997  1.00 24.54           N
ATOM    509  CA  ALA    62      -4.001  13.511  19.678  1.00 24.54           C
ATOM    510  CB  ALA    62      -3.052  13.111  20.821  1.00 24.54           C
ATOM    511  C   ALA    62      -3.582  12.741  18.456  1.00 24.54           C
ATOM    512  O   ALA    62      -2.963  13.299  17.551  1.00 24.54           O
ATOM    513  N   LEU    63      -3.917  11.437  18.386  1.00 38.11           N
ATOM    514  CA  LEU    63      -3.497  10.610  17.287  1.00 38.11           C
ATOM    515  CB  LEU    63      -3.887   9.135  17.483  1.00 38.11           C
ATOM    516  CG  LEU    63      -3.119   8.420  18.606  1.00 38.11           C
ATOM    517  CD1 LEU    63      -3.569   6.959  18.741  1.00 38.11           C
ATOM    518  CD2 LEU    63      -1.602   8.536  18.395  1.00 38.11           C
ATOM    519  C   LEU    63      -4.131  11.058  16.005  1.00 38.11           C
ATOM    520  O   LEU    63      -3.468  11.100  14.969  1.00 38.11           O
ATOM    521  N   TYR    64      -5.451  11.339  16.038  1.00 51.24           N
ATOM    522  CA  TYR    64      -6.191  11.727  14.865  1.00 51.24           C
ATOM    523  CB  TYR    64      -7.715  11.590  15.008  1.00 51.24           C
ATOM    524  CG  TYR    64      -8.222  11.663  13.609  1.00 51.24           C
ATOM    525  CD1 TYR    64      -8.256  10.522  12.842  1.00 51.24           C
ATOM    526  CD2 TYR    64      -8.640  12.851  13.056  1.00 51.24           C
ATOM    527  CE1 TYR    64      -8.712  10.559  11.547  1.00 51.24           C
ATOM    528  CE2 TYR    64      -9.098  12.896  11.760  1.00 51.24           C
ATOM    529  CZ  TYR    64      -9.133  11.748  11.001  1.00 51.24           C
ATOM    530  OH  TYR    64      -9.599  11.789   9.671  1.00 51.24           O
ATOM    531  C   TYR    64      -5.900  13.144  14.468  1.00 51.24           C
ATOM    532  O   TYR    64      -5.771  13.452  13.285  1.00 51.24           O
ATOM    533  N   GLY    65      -5.791  14.057  15.452  1.00 13.21           N
ATOM    534  CA  GLY    65      -5.620  15.441  15.121  1.00 13.21           C
ATOM    535  C   GLY    65      -6.989  16.032  14.995  1.00 13.21           C
ATOM    536  O   GLY    65      -7.147  17.144  14.493  1.00 13.21           O
ATOM    537  N   VAL    66      -8.021  15.298  15.461  1.00 77.10           N
ATOM    538  CA  VAL    66      -9.363  15.786  15.333  1.00 77.10           C
ATOM    539  CB  VAL    66     -10.258  14.876  14.542  1.00 77.10           C
ATOM    540  CG1 VAL    66     -10.416  13.548  15.303  1.00 77.10           C
ATOM    541  CG2 VAL    66     -11.584  15.609  14.280  1.00 77.10           C
ATOM    542  C   VAL    66      -9.977  15.961  16.687  1.00 77.10           C
ATOM    543  O   VAL    66      -9.544  15.362  17.670  1.00 77.10           O
ATOM    544  N   LYS    67     -11.008  16.831  16.765  1.00 76.70           N
ATOM    545  CA  LYS    67     -11.694  17.093  17.999  0.83 76.70           C
ATOM    546  CB  LYS    67     -12.389  18.466  18.042  0.83 76.70           C
ATOM    547  CG  LYS    67     -11.449  19.665  17.915  0.83 76.70           C
ATOM    548  CD  LYS    67     -10.420  19.777  19.040  0.75 76.70           C
ATOM    549  CE  LYS    67      -9.489  20.983  18.894  1.00 76.70           C
ATOM    550  NZ  LYS    67      -8.575  21.061  20.057  1.00 76.70           N
ATOM    551  C   LYS    67     -12.783  16.081  18.120  1.00 76.70           C
ATOM    552  O   LYS    67     -13.426  15.720  17.134  1.00 76.70           O
ATOM    553  N   MET    68     -13.027  15.602  19.354  1.00 43.51           N
ATOM    554  CA  MET    68     -14.039  14.610  19.548  1.00 43.51           C
ATOM    555  CB  MET    68     -13.505  13.367  20.265  1.00 43.51           C
ATOM    556  CG  MET    68     -12.294  12.782  19.533  1.00 43.51           C
ATOM    557  SD  MET    68     -11.744  11.178  20.173  1.00 43.51           S
ATOM    558  CE  MET    68     -12.094  11.716  21.865  1.00 43.51           C
ATOM    559  C   MET    68     -15.107  15.239  20.371  1.00 43.51           C
ATOM    560  O   MET    68     -14.893  16.283  20.983  1.00 43.51           O
ATOM    561  N   ARG    69     -16.300  14.616  20.397  1.00 87.12           N
ATOM    562  CA  ARG    69     -17.417  15.181  21.092  1.00 87.12           C
ATOM    563  CB  ARG    69     -18.669  14.289  21.058  1.00 87.12           C
ATOM    564  CG  ARG    69     -19.329  14.200  19.680  1.00 87.12           C
ATOM    565  CD  ARG    69     -20.472  13.186  19.634  1.00 87.12           C
ATOM    566  NE  ARG    69     -21.280  13.373  20.871  1.00 87.12           N
ATOM    567  CZ  ARG    69     -22.107  12.376  21.301  1.00 87.12           C
ATOM    568  NH1 ARG    69     -22.201  11.213  20.591  1.00 87.12           N
ATOM    569  NH2 ARG    69     -22.837  12.543  22.443  1.00 87.12           N
ATOM    570  C   ARG    69     -17.046  15.400  22.514  1.00 87.12           C
ATOM    571  O   ARG    69     -16.287  14.632  23.106  1.00 87.12           O
ATOM    572  N   LYS    70     -17.588  16.496  23.087  1.00 63.57           N
ATOM    573  CA  LYS    70     -17.298  16.816  24.447  1.00 63.57           C
ATOM    574  CB  LYS    70     -18.061  18.024  25.014  1.00 63.57           C
ATOM    575  CG  LYS    70     -17.648  19.385  24.461  1.00 63.57           C
ATOM    576  CD  LYS    70     -18.626  20.490  24.871  1.00 63.57           C
ATOM    577  CE  LYS    70     -18.929  20.491  26.374  1.00 63.57           C
ATOM    578  NZ  LYS    70     -19.942  21.520  26.697  1.00 63.57           N
ATOM    579  C   LYS    70     -17.755  15.655  25.242  1.00 63.57           C
ATOM    580  O   LYS    70     -18.810  15.078  24.982  1.00 63.57           O
ATOM    581  N   LEU    71     -16.954  15.279  26.244  1.00 77.89           N
ATOM    582  CA  LEU    71     -17.326  14.140  27.008  1.00 77.89           C
ATOM    583  CB  LEU    71     -16.164  13.172  27.289  1.00 77.89           C
ATOM    584  CG  LEU    71     -15.542  12.543  26.031  1.00 77.89           C
ATOM    585  CD1 LEU    71     -14.814  13.595  25.179  1.00 77.89           C
ATOM    586  CD2 LEU    71     -14.654  11.343  26.394  1.00 77.89           C
ATOM    587  C   LEU    71     -17.784  14.621  28.325  1.00 77.89           C
ATOM    588  O   LEU    71     -17.666  15.804  28.646  1.00 77.89           O
ATOM    589  N   LYS    72     -18.385  13.716  29.114  1.00 57.09           N
ATOM    590  CA  LYS    72     -18.631  14.214  30.418  1.00 57.09           C
ATOM    591  CB  LYS    72     -19.436  13.298  31.351  1.00 57.09           C
ATOM    592  CG  LYS    72     -19.977  14.092  32.542  1.00 57.09           C
ATOM    593  CD  LYS    72     -20.956  13.339  33.440  1.00 57.09           C
ATOM    594  CE  LYS    72     -21.469  14.168  34.619  1.00 57.09           C
ATOM    595  NZ  LYS    72     -22.428  13.374  35.419  1.00 57.09           N
ATOM    596  C   LYS    72     -17.242  14.354  30.939  1.00 57.09           C
ATOM    597  O   LYS    72     -16.500  13.373  30.974  1.00 57.09           O
ATOM    598  N   LYS    73     -16.884  15.587  31.351  1.00 44.19           N
ATOM    599  CA  LYS    73     -15.557  16.012  31.713  1.00 44.19           C
ATOM    600  CB  LYS    73     -15.544  17.267  32.603  1.00 44.19           C
ATOM    601  CG  LYS    73     -16.161  18.507  31.954  1.00 44.19           C
ATOM    602  CD  LYS    73     -16.466  19.604  32.977  1.00 44.19           C
ATOM    603  CE  LYS    73     -17.085  20.872  32.387  1.00 44.19           C
ATOM    604  NZ  LYS    73     -17.408  21.823  33.476  1.00 44.19           N
ATOM    605  C   LYS    73     -14.832  14.951  32.453  1.00 44.19           C
ATOM    606  O   LYS    73     -15.431  14.188  33.202  1.00 44.19           O
ATOM    607  N   LYS    74     -13.506  14.866  32.234  1.00123.07           N
ATOM    608  CA  LYS    74     -12.725  13.889  32.931  1.00123.07           C
ATOM    609  CB  LYS    74     -11.227  13.905  32.582  1.00123.07           C
ATOM    610  CG  LYS    74     -10.468  15.133  33.094  1.00123.07           C
ATOM    611  CD  LYS    74     -10.852  16.452  32.425  1.00123.07           C
ATOM    612  CE  LYS    74     -10.012  16.772  31.185  1.00123.07           C
ATOM    613  NZ  LYS    74     -10.388  18.099  30.645  1.00123.07           N
ATOM    614  C   LYS    74     -12.851  14.243  34.359  1.00123.07           C
ATOM    615  O   LYS    74     -12.946  13.386  35.238  1.00123.07           O
ATOM    616  N   ALA    75     -12.878  15.557  34.608  1.00 23.47           N
ATOM    617  CA  ALA    75     -13.031  16.015  35.941  1.00 23.47           C
ATOM    618  CB  ALA    75     -13.095  17.549  36.042  1.00 23.47           C
ATOM    619  C   ALA    75     -14.340  15.469  36.398  1.00 23.47           C
ATOM    620  O   ALA    75     -14.477  15.070  37.554  1.00 23.47           O
ATOM    621  N   LYS    76     -15.350  15.422  35.501  1.00 79.94           N
ATOM    622  CA  LYS    76     -16.595  14.969  36.030  1.00 79.94           C
ATOM    623  CB  LYS    76     -17.669  16.066  36.091  1.00 79.94           C
ATOM    624  CG  LYS    76     -17.361  17.199  37.066  1.00 79.94           C
ATOM    625  CD  LYS    76     -18.256  18.422  36.862  1.00 79.94           C
ATOM    626  CE  LYS    76     -18.069  19.500  37.928  1.00 79.94           C
ATOM    627  NZ  LYS    76     -18.611  19.022  39.221  1.00 79.94           N
ATOM    628  C   LYS    76     -17.206  13.882  35.252  1.00 79.94           C
ATOM    629  O   LYS    76     -17.827  14.125  34.222  1.00 79.94           O
ATOM    630  N   LEU    77     -17.042  12.648  35.736  1.00125.77           N
ATOM    631  CA  LEU    77     -17.748  11.555  35.168  1.00125.77           C
ATOM    632  CB  LEU    77     -17.008  10.963  33.950  1.00125.77           C
ATOM    633  CG  LEU    77     -17.795   9.906  33.153  1.00125.77           C
ATOM    634  CD1 LEU    77     -16.971   9.365  31.978  1.00125.77           C
ATOM    635  CD2 LEU    77     -18.303   8.781  34.053  1.00125.77           C
ATOM    636  C   LEU    77     -17.739  10.579  36.285  1.00125.77           C
ATOM    637  O   LEU    77     -16.985   9.610  36.280  1.00125.77           O
ATOM    638  N   LYS    78     -18.512  10.879  37.331  1.00 89.22           N
ATOM    639  CA  LYS    78     -18.602   9.973  38.425  1.00 89.22           C
ATOM    640  CB  LYS    78     -19.139  10.643  39.701  1.00 89.22           C
ATOM    641  CG  LYS    78     -18.163  11.654  40.306  1.00 89.22           C
ATOM    642  CD  LYS    78     -16.818  11.039  40.702  1.00 89.22           C
ATOM    643  CE  LYS    78     -15.832  12.037  41.313  1.00 89.22           C
ATOM    644  NZ  LYS    78     -14.577  11.343  41.676  1.00 89.22           N
ATOM    645  C   LYS    78     -19.514   8.837  38.098  1.00 89.22           C
ATOM    646  O   LYS    78     -19.247   7.689  38.451  1.00 89.22           O
ATOM    647  N   LEU    79     -20.630   9.153  37.410  1.00 29.66           N
ATOM    648  CA  LEU    79     -21.675   8.209  37.138  0.85 29.66           C
ATOM    649  CB  LEU    79     -22.943   8.889  36.589  0.85 29.66           C
ATOM    650  CG  LEU    79     -24.092   7.918  36.268  0.85 29.66           C
ATOM    651  CD1 LEU    79     -24.588   7.187  37.529  1.00 29.66           C
ATOM    652  CD2 LEU    79     -25.221   8.632  35.506  1.00 29.66           C
ATOM    653  C   LEU    79     -21.192   7.222  36.124  1.00 29.66           C
ATOM    654  O   LEU    79     -20.477   7.575  35.192  1.00 29.66           O
ATOM    655  N   LYS    80     -21.587   5.944  36.291  1.00 25.13           N
ATOM    656  CA  LYS    80     -21.165   4.898  35.402  1.00 25.13           C
ATOM    657  CB  LYS    80     -21.629   3.489  35.811  1.00 25.13           C
ATOM    658  CG  LYS    80     -21.111   2.408  34.854  1.00 25.13           C
ATOM    659  CD  LYS    80     -21.216   0.978  35.391  1.00 25.13           C
ATOM    660  CE  LYS    80     -20.684  -0.079  34.417  1.00 25.13           C
ATOM    661  NZ  LYS    80     -20.824  -1.432  35.002  1.00 25.13           N
ATOM    662  C   LYS    80     -21.688   5.151  34.020  1.00 25.13           C
ATOM    663  O   LYS    80     -20.971   4.908  33.051  1.00 25.13           O
ATOM    664  N   PRO    81     -22.899   5.620  33.871  1.00 52.76           N
ATOM    665  CA  PRO    81     -23.393   5.849  32.543  1.00 52.76           C
ATOM    666  CD  PRO    81     -23.976   5.279  34.789  1.00 52.76           C
ATOM    667  CB  PRO    81     -24.878   6.166  32.704  1.00 52.76           C
ATOM    668  CG  PRO    81     -25.270   5.359  33.958  1.00 52.76           C
ATOM    669  C   PRO    81     -22.588   6.870  31.805  1.00 52.76           C
ATOM    670  O   PRO    81     -22.511   6.798  30.580  1.00 52.76           O
ATOM    671  N   GLN    82     -21.990   7.837  32.521  1.00 35.44           N
ATOM    672  CA  GLN    82     -21.194   8.838  31.879  1.00 35.44           C
ATOM    673  CB  GLN    82     -20.767   9.944  32.853  1.00 35.44           C
ATOM    674  CG  GLN    82     -21.975  10.580  33.542  1.00 35.44           C
ATOM    675  CD  GLN    82     -22.941  11.052  32.467  1.00 35.44           C
ATOM    676  OE1 GLN    82     -24.127  10.729  32.509  1.00 35.44           O
ATOM    677  NE2 GLN    82     -22.429  11.844  31.486  1.00 35.44           N
ATOM    678  C   GLN    82     -19.968   8.176  31.331  1.00 35.44           C
ATOM    679  O   GLN    82     -19.477   8.535  30.263  1.00 35.44           O
ATOM    680  N   TYR    83     -19.437   7.185  32.074  1.00 37.90           N
ATOM    681  CA  TYR    83     -18.209   6.538  31.710  1.00 37.90           C
ATOM    682  CB  TYR    83     -17.764   5.427  32.681  1.00 37.90           C
ATOM    683  CG  TYR    83     -17.466   5.956  34.039  1.00 37.90           C
ATOM    684  CD1 TYR    83     -16.265   6.567  34.314  1.00 37.90           C
ATOM    685  CD2 TYR    83     -18.383   5.809  35.050  1.00 37.90           C
ATOM    686  CE1 TYR    83     -15.997   7.040  35.580  1.00 37.90           C
ATOM    687  CE2 TYR    83     -18.126   6.279  36.316  1.00 37.90           C
ATOM    688  CZ  TYR    83     -16.927   6.892  36.583  1.00 37.90           C
ATOM    689  OH  TYR    83     -16.653   7.376  37.879  1.00 37.90           O
ATOM    690  C   TYR    83     -18.468   5.800  30.449  1.00 37.90           C
ATOM    691  O   TYR    83     -17.662   5.825  29.520  1.00 37.90           O
ATOM    692  N   MET    84     -19.619   5.105  30.412  1.00 22.00           N
ATOM    693  CA  MET    84     -19.977   4.300  29.289  1.00 22.00           C
ATOM    694  CB  MET    84     -21.261   3.485  29.512  1.00 22.00           C
ATOM    695  CG  MET    84     -21.056   2.336  30.503  1.00 22.00           C
ATOM    696  SD  MET    84     -22.540   1.347  30.845  1.00 22.00           S
ATOM    697  CE  MET    84     -23.245   2.563  31.993  1.00 22.00           C
ATOM    698  C   MET    84     -20.174   5.183  28.101  1.00 22.00           C
ATOM    699  O   MET    84     -19.813   4.819  26.985  1.00 22.00           O
ATOM    700  N   ASP    85     -20.768   6.372  28.303  1.00 17.49           N
ATOM    701  CA  ASP    85     -20.998   7.257  27.199  1.00 17.49           C
ATOM    702  CB  ASP    85     -21.771   8.526  27.604  1.00 17.49           C
ATOM    703  CG  ASP    85     -23.201   8.120  27.925  1.00 17.49           C
ATOM    704  OD1 ASP    85     -23.626   7.023  27.472  1.00 17.49           O
ATOM    705  OD2 ASP    85     -23.890   8.903  28.632  1.00 17.49           O
ATOM    706  C   ASP    85     -19.683   7.695  26.634  1.00 17.49           C
ATOM    707  O   ASP    85     -19.503   7.724  25.418  1.00 17.49           O
ATOM    708  N   ASN    86     -18.719   8.039  27.509  1.00 24.55           N
ATOM    709  CA  ASN    86     -17.438   8.510  27.059  1.00 24.55           C
ATOM    710  CB  ASN    86     -16.509   8.948  28.206  1.00 24.55           C
ATOM    711  CG  ASN    86     -17.050  10.248  28.790  1.00 24.55           C
ATOM    712  OD1 ASN    86     -18.143  10.695  28.451  1.00 24.55           O
ATOM    713  ND2 ASN    86     -16.242  10.895  29.672  1.00 24.55           N
ATOM    714  C   ASN    86     -16.737   7.429  26.295  1.00 24.55           C
ATOM    715  O   ASN    86     -16.133   7.692  25.257  1.00 24.55           O
ATOM    716  N   ILE    87     -16.784   6.172  26.777  1.00 39.02           N
ATOM    717  CA  ILE    87     -16.103   5.129  26.063  1.00 39.02           C
ATOM    718  CB  ILE    87     -16.100   3.775  26.706  1.00 39.02           C
ATOM    719  CG2 ILE    87     -17.540   3.306  26.956  1.00 39.02           C
ATOM    720  CG1 ILE    87     -15.316   2.823  25.789  1.00 39.02           C
ATOM    721  CD1 ILE    87     -15.231   1.399  26.320  1.00 39.02           C
ATOM    722  C   ILE    87     -16.752   4.936  24.730  1.00 39.02           C
ATOM    723  O   ILE    87     -16.072   4.693  23.735  1.00 39.02           O
ATOM    724  N   SER    88     -18.095   5.009  24.681  1.00 18.06           N
ATOM    725  CA  SER    88     -18.808   4.775  23.457  1.00 18.06           C
ATOM    726  CB  SER    88     -20.332   4.892  23.625  1.00 18.06           C
ATOM    727  OG  SER    88     -20.978   4.652  22.382  1.00 18.06           O
ATOM    728  C   SER    88     -18.393   5.789  22.442  1.00 18.06           C
ATOM    729  O   SER    88     -18.239   5.462  21.265  1.00 18.06           O
ATOM    730  N   VAL    89     -18.181   7.050  22.863  1.00 71.90           N
ATOM    731  CA  VAL    89     -17.825   8.048  21.897  1.00 71.90           C
ATOM    732  CB  VAL    89     -17.681   9.439  22.454  1.00 71.90           C
ATOM    733  CG1 VAL    89     -16.378   9.543  23.258  1.00 71.90           C
ATOM    734  CG2 VAL    89     -17.760  10.439  21.286  1.00 71.90           C
ATOM    735  C   VAL    89     -16.524   7.647  21.269  1.00 71.90           C
ATOM    736  O   VAL    89     -16.329   7.829  20.070  1.00 71.90           O
ATOM    737  N   ALA    90     -15.582   7.108  22.070  1.00 21.91           N
ATOM    738  CA  ALA    90     -14.305   6.687  21.558  1.00 21.91           C
ATOM    739  CB  ALA    90     -13.350   6.220  22.669  1.00 21.91           C
ATOM    740  C   ALA    90     -14.471   5.544  20.591  1.00 21.91           C
ATOM    741  O   ALA    90     -13.873   5.543  19.515  1.00 21.91           O
ATOM    742  N   MET    91     -15.302   4.543  20.944  1.00 26.67           N
ATOM    743  CA  MET    91     -15.487   3.382  20.114  1.00 26.67           C
ATOM    744  CB  MET    91     -16.469   2.361  20.710  1.00 26.67           C
ATOM    745  CG  MET    91     -15.943   1.574  21.908  1.00 26.67           C
ATOM    746  SD  MET    91     -17.154   0.395  22.577  1.00 26.67           S
ATOM    747  CE  MET    91     -17.292  -0.575  21.046  1.00 26.67           C
ATOM    748  C   MET    91     -16.097   3.793  18.812  1.00 26.67           C
ATOM    749  O   MET    91     -15.681   3.331  17.747  1.00 26.67           O
ATOM    750  N   THR    92     -17.099   4.689  18.872  1.00 15.06           N
ATOM    751  CA  THR    92     -17.806   5.095  17.693  1.00 15.06           C
ATOM    752  CB  THR    92     -18.879   6.106  17.977  1.00 15.06           C
ATOM    753  OG1 THR    92     -19.819   5.577  18.900  1.00 15.06           O
ATOM    754  CG2 THR    92     -19.574   6.463  16.652  1.00 15.06           C
ATOM    755  C   THR    92     -16.828   5.738  16.767  1.00 15.06           C
ATOM    756  O   THR    92     -16.827   5.465  15.568  1.00 15.06           O
ATOM    757  N   MET    93     -15.947   6.593  17.314  1.00 30.96           N
ATOM    758  CA  MET    93     -15.007   7.313  16.510  1.00 30.96           C
ATOM    759  CB  MET    93     -14.260   8.392  17.306  1.00 30.96           C
ATOM    760  CG  MET    93     -15.232   9.513  17.684  1.00 30.96           C
ATOM    761  SD  MET    93     -14.533  10.885  18.638  1.00 30.96           S
ATOM    762  CE  MET    93     -14.581  10.005  20.226  1.00 30.96           C
ATOM    763  C   MET    93     -14.047   6.372  15.850  1.00 30.96           C
ATOM    764  O   MET    93     -13.678   6.571  14.692  1.00 30.96           O
ATOM    765  N   LEU    94     -13.622   5.305  16.550  1.00 32.20           N
ATOM    766  CA  LEU    94     -12.746   4.352  15.930  1.00 32.20           C
ATOM    767  CB  LEU    94     -12.416   3.157  16.844  1.00 32.20           C
ATOM    768  CG  LEU    94     -11.565   3.536  18.070  1.00 32.20           C
ATOM    769  CD1 LEU    94     -11.266   2.306  18.941  1.00 32.20           C
ATOM    770  CD2 LEU    94     -10.293   4.294  17.654  1.00 32.20           C
ATOM    771  C   LEU    94     -13.502   3.832  14.759  1.00 32.20           C
ATOM    772  O   LEU    94     -12.955   3.585  13.685  1.00 32.20           O
ATOM    773  N   GLU    95     -14.811   3.655  14.972  1.00 52.85           N
ATOM    774  CA  GLU    95     -15.739   3.211  13.983  1.00 52.85           C
ATOM    775  CB  GLU    95     -17.132   2.898  14.554  1.00 52.85           C
ATOM    776  CG  GLU    95     -17.139   1.727  15.538  1.00 52.85           C
ATOM    777  CD  GLU    95     -18.567   1.516  16.021  1.00 52.85           C
ATOM    778  OE1 GLU    95     -19.293   2.530  16.208  1.00 52.85           O
ATOM    779  OE2 GLU    95     -18.952   0.331  16.200  1.00 52.85           O
ATOM    780  C   GLU    95     -15.935   4.296  12.940  1.00 52.85           C
ATOM    781  O   GLU    95     -16.540   4.025  11.908  1.00 52.85           O
ATOM    782  N   LYS    96     -15.628   5.582  13.250  1.00112.58           N
ATOM    783  CA  LYS    96     -15.697   6.680  12.301  1.00112.58           C
ATOM    784  CB  LYS    96     -15.667   8.059  12.978  1.00112.58           C
ATOM    785  CG  LYS    96     -16.041   9.187  12.018  1.00112.58           C
ATOM    786  CD  LYS    96     -17.487   9.104  11.520  1.00112.58           C
ATOM    787  CE  LYS    96     -17.867  10.231  10.559  1.00112.58           C
ATOM    788  NZ  LYS    96     -18.004  11.505  11.298  1.00112.58           N
ATOM    789  C   LYS    96     -14.541   6.617  11.332  1.00112.58           C
ATOM    790  O   LYS    96     -14.737   6.808  10.133  1.00112.58           O
ATOM    791  N   ASP    97     -13.286   6.333  11.805  1.00 85.60           N
ATOM    792  CA  ASP    97     -12.143   5.975  10.965  1.00 85.60           C
ATOM    793  CB  ASP    97     -10.781   6.208  11.635  1.00 85.60           C
ATOM    794  CG  ASP    97     -10.546   7.711  11.661  1.00 85.60           C
ATOM    795  OD1 ASP    97     -10.567   8.332  10.565  1.00 85.60           O
ATOM    796  OD2 ASP    97     -10.338   8.258  12.777  1.00 85.60           O
ATOM    797  C   ASP    97     -12.424   4.540  10.944  1.00 85.60           C
ATOM    798  O   ASP    97     -11.730   3.671  11.467  1.00 85.60           O
ATOM    799  N   ALA    98     -13.500   4.352  10.208  1.00 62.94           N
ATOM    800  CA  ALA    98     -14.462   3.361  10.344  1.00 62.94           C
ATOM    801  CB  ALA    98     -15.631   3.562   9.363  1.00 62.94           C
ATOM    802  C   ALA    98     -14.062   1.988  10.205  1.00 62.94           C
ATOM    803  O   ALA    98     -14.527   1.151  10.975  1.00 62.94           O
ATOM    804  N   LYS    99     -13.156   1.723   9.274  1.00 55.57           N
ATOM    805  CA  LYS    99     -12.875   0.375   8.943  1.00 55.57           C
ATOM    806  CB  LYS    99     -11.766   0.206   7.891  1.00 55.57           C
ATOM    807  CG  LYS    99     -12.215   0.559   6.474  1.00 55.57           C
ATOM    808  CD  LYS    99     -11.088   0.503   5.444  1.00 55.57           C
ATOM    809  CE  LYS    99     -11.585   0.578   3.999  1.00 55.57           C
ATOM    810  NZ  LYS    99     -10.452   0.409   3.064  1.00 55.57           N
ATOM    811  C   LYS    99     -12.455  -0.374  10.149  1.00 55.57           C
ATOM    812  O   LYS    99     -12.496  -1.602  10.160  1.00 55.57           O
ATOM    813  N   VAL   100     -12.019   0.367  11.181  1.00 35.66           N
ATOM    814  CA  VAL   100     -11.654  -0.246  12.402  1.00 35.66           C
ATOM    815  CB  VAL   100     -11.405   0.734  13.515  1.00 35.66           C
ATOM    816  CG1 VAL   100     -11.085  -0.046  14.800  1.00 35.66           C
ATOM    817  CG2 VAL   100     -10.291   1.704  13.082  1.00 35.66           C
ATOM    818  C   VAL   100     -12.735  -1.160  12.842  1.00 35.66           C
ATOM    819  O   VAL   100     -13.891  -0.769  13.002  1.00 35.66           O
ATOM    820  N   LYS   101     -12.347  -2.432  13.041  1.00103.38           N
ATOM    821  CA  LYS   101     -13.268  -3.436  13.462  1.00103.38           C
ATOM    822  CB  LYS   101     -13.014  -4.805  12.809  1.00103.38           C
ATOM    823  CG  LYS   101     -13.443  -4.902  11.343  1.00103.38           C
ATOM    824  CD  LYS   101     -14.960  -4.911  11.124  1.00103.38           C
ATOM    825  CE  LYS   101     -15.641  -3.549  11.261  1.00103.38           C
ATOM    826  NZ  LYS   101     -17.063  -3.660  10.860  1.00103.38           N
ATOM    827  C   LYS   101     -13.063  -3.599  14.922  1.00103.38           C
ATOM    828  O   LYS   101     -11.936  -3.755  15.396  1.00103.38           O
ATOM    829  N   THR   102     -14.166  -3.535  15.683  1.00111.33           N
ATOM    830  CA  THR   102     -14.022  -3.733  17.083  1.00111.33           C
ATOM    831  CB  THR   102     -14.630  -2.626  17.909  1.00111.33           C
ATOM    832  OG1 THR   102     -14.451  -2.889  19.293  1.00111.33           O
ATOM    833  CG2 THR   102     -16.120  -2.446  17.565  1.00111.33           C
ATOM    834  C   THR   102     -14.642  -5.049  17.418  1.00111.33           C
ATOM    835  O   THR   102     -15.839  -5.160  17.673  1.00111.33           O
ATOM    836  N   ASN   103     -13.809  -6.102  17.457  1.00 44.54           N
ATOM    837  CA  ASN   103     -14.344  -7.405  17.692  1.00 44.54           C
ATOM    838  CB  ASN   103     -13.492  -8.539  17.092  1.00 44.54           C
ATOM    839  CG  ASN   103     -13.607  -8.505  15.575  1.00 44.54           C
ATOM    840  OD1 ASN   103     -13.662  -9.552  14.932  1.00 44.54           O
ATOM    841  ND2 ASN   103     -13.633  -7.281  14.986  1.00 44.54           N
ATOM    842  C   ASN   103     -14.378  -7.645  19.165  1.00 44.54           C
ATOM    843  O   ASN   103     -13.351  -7.608  19.842  1.00 44.54           O
ATOM    844  N   PHE   104     -15.590  -7.900  19.686  1.00 53.82           N
ATOM    845  CA  PHE   104     -15.805  -8.274  21.054  1.00 53.82           C
ATOM    846  CB  PHE   104     -14.977  -9.507  21.452  1.00 53.82           C
ATOM    847  CG  PHE   104     -15.334 -10.614  20.522  1.00 53.82           C
ATOM    848  CD1 PHE   104     -14.674 -10.735  19.320  1.00 53.82           C
ATOM    849  CD2 PHE   104     -16.316 -11.525  20.838  1.00 53.82           C
ATOM    850  CE1 PHE   104     -14.985 -11.751  18.447  1.00 53.82           C
ATOM    851  CE2 PHE   104     -16.630 -12.542  19.969  1.00 53.82           C
ATOM    852  CZ  PHE   104     -15.965 -12.656  18.773  1.00 53.82           C
ATOM    853  C   PHE   104     -15.428  -7.173  22.001  1.00 53.82           C
ATOM    854  O   PHE   104     -15.236  -7.433  23.186  1.00 53.82           O
ATOM    855  N   LEU   105     -15.342  -5.912  21.537  1.00 83.68           N
ATOM    856  CA  LEU   105     -15.001  -4.872  22.468  1.00 83.68           C
ATOM    857  CB  LEU   105     -13.915  -3.909  21.940  1.00 83.68           C
ATOM    858  CG  LEU   105     -13.489  -2.792  22.918  1.00 83.68           C
ATOM    859  CD1 LEU   105     -14.581  -1.726  23.113  1.00 83.68           C
ATOM    860  CD2 LEU   105     -12.991  -3.388  24.244  1.00 83.68           C
ATOM    861  C   LEU   105     -16.264  -4.098  22.715  1.00 83.68           C
ATOM    862  O   LEU   105     -16.952  -3.702  21.775  1.00 83.68           O
ATOM    863  N   LYS   106     -16.611  -3.874  24.003  1.00 85.91           N
ATOM    864  CA  LYS   106     -17.809  -3.151  24.337  1.00 85.91           C
ATOM    865  CB  LYS   106     -18.904  -4.047  24.934  1.00 85.91           C
ATOM    866  CG  LYS   106     -19.222  -5.241  24.035  1.00 85.91           C
ATOM    867  CD  LYS   106     -19.550  -4.846  22.594  1.00 85.91           C
ATOM    868  CE  LYS   106     -19.561  -6.041  21.638  1.00 85.91           C
ATOM    869  NZ  LYS   106     -19.639  -5.576  20.237  1.00 85.91           N
ATOM    870  C   LYS   106     -17.433  -2.132  25.374  1.00 85.91           C
ATOM    871  O   LYS   106     -16.435  -2.284  26.074  1.00 85.91           O
ATOM    872  N   GLY   107     -18.236  -1.058  25.500  1.00 15.90           N
ATOM    873  CA  GLY   107     -17.945   0.027  26.401  1.00 15.90           C
ATOM    874  C   GLY   107     -17.946  -0.423  27.831  1.00 15.90           C
ATOM    875  O   GLY   107     -17.124   0.031  28.625  1.00 15.90           O
ATOM    876  N   GLU   108     -18.881  -1.311  28.213  1.00 53.12           N
ATOM    877  CA  GLU   108     -18.972  -1.709  29.591  1.00 53.12           C
ATOM    878  CB  GLU   108     -20.186  -2.604  29.908  1.00 53.12           C
ATOM    879  CG  GLU   108     -20.191  -3.961  29.204  1.00 53.12           C
ATOM    880  CD  GLU   108     -20.740  -3.778  27.797  1.00 53.12           C
ATOM    881  OE1 GLU   108     -21.132  -2.631  27.454  1.00 53.12           O
ATOM    882  OE2 GLU   108     -20.777  -4.789  27.048  1.00 53.12           O
ATOM    883  C   GLU   108     -17.731  -2.448  29.984  1.00 53.12           C
ATOM    884  O   GLU   108     -17.269  -2.350  31.120  1.00 53.12           O
ATOM    885  N   HIS   109     -17.162  -3.225  29.051  1.00 26.94           N
ATOM    886  CA  HIS   109     -16.005  -4.002  29.376  1.00 26.94           C
ATOM    887  ND1 HIS   109     -16.846  -7.077  28.715  1.00 26.94           N
ATOM    888  CG  HIS   109     -16.631  -5.961  27.937  1.00 26.94           C
ATOM    889  CB  HIS   109     -15.579  -4.929  28.228  1.00 26.94           C
ATOM    890  NE2 HIS   109     -18.325  -7.165  27.054  1.00 26.94           N
ATOM    891  CD2 HIS   109     -17.541  -6.031  26.927  1.00 26.94           C
ATOM    892  CE1 HIS   109     -17.869  -7.761  28.142  1.00 26.94           C
ATOM    893  C   HIS   109     -14.872  -3.085  29.735  1.00 26.94           C
ATOM    894  O   HIS   109     -14.099  -3.383  30.646  1.00 26.94           O
ATOM    895  N   LEU   110     -14.717  -1.960  29.006  1.00 31.93           N
ATOM    896  CA  LEU   110     -13.657  -1.033  29.309  1.00 31.93           C
ATOM    897  CB  LEU   110     -13.462   0.054  28.244  1.00 31.93           C
ATOM    898  CG  LEU   110     -12.328   1.041  28.572  1.00 31.93           C
ATOM    899  CD1 LEU   110     -10.963   0.334  28.580  1.00 31.93           C
ATOM    900  CD2 LEU   110     -12.361   2.263  27.639  1.00 31.93           C
ATOM    901  C   LEU   110     -13.905  -0.339  30.613  1.00 31.93           C
ATOM    902  O   LEU   110     -12.992  -0.189  31.426  1.00 31.93           O
ATOM    903  N   TYR   111     -15.156   0.099  30.857  1.00 37.58           N
ATOM    904  CA  TYR   111     -15.454   0.803  32.072  1.00 37.58           C
ATOM    905  CB  TYR   111     -16.914   1.269  32.187  1.00 37.58           C
ATOM    906  CG  TYR   111     -17.074   1.722  33.599  1.00 37.58           C
ATOM    907  CD1 TYR   111     -16.610   2.951  33.999  1.00 37.58           C
ATOM    908  CD2 TYR   111     -17.683   0.908  34.528  1.00 37.58           C
ATOM    909  CE1 TYR   111     -16.752   3.367  35.302  1.00 37.58           C
ATOM    910  CE2 TYR   111     -17.829   1.318  35.832  1.00 37.58           C
ATOM    911  CZ  TYR   111     -17.361   2.549  36.223  1.00 37.58           C
ATOM    912  OH  TYR   111     -17.507   2.970  37.560  1.00 37.58           O
ATOM    913  C   TYR   111     -15.200  -0.114  33.228  1.00 37.58           C
ATOM    914  O   TYR   111     -14.722   0.321  34.274  1.00 37.58           O
ATOM    915  N   ASP   112     -15.559  -1.403  33.069  1.00 39.98           N
ATOM    916  CA  ASP   112     -15.420  -2.430  34.068  1.00 39.98           C
ATOM    917  CB  ASP   112     -16.157  -3.725  33.697  1.00 39.98           C
ATOM    918  CG  ASP   112     -17.645  -3.432  33.829  1.00 39.98           C
ATOM    919  OD1 ASP   112     -17.995  -2.477  34.571  1.00 39.98           O
ATOM    920  OD2 ASP   112     -18.451  -4.159  33.186  1.00 39.98           O
ATOM    921  C   ASP   112     -13.970  -2.751  34.328  1.00 39.98           C
ATOM    922  O   ASP   112     -13.638  -3.216  35.416  1.00 39.98           O
ATOM    923  N   GLY   113     -13.059  -2.545  33.349  1.00 27.76           N
ATOM    924  CA  GLY   113     -11.667  -2.798  33.629  1.00 27.76           C
ATOM    925  C   GLY   113     -11.198  -4.118  33.083  1.00 27.76           C
ATOM    926  O   GLY   113     -10.207  -4.663  33.570  1.00 27.76           O
ATOM    927  N   ASP   114     -11.886  -4.676  32.067  1.00 34.71           N
ATOM    928  CA  ASP   114     -11.436  -5.917  31.493  1.00 34.71           C
ATOM    929  CB  ASP   114     -12.391  -6.459  30.412  1.00 34.71           C
ATOM    930  CG  ASP   114     -11.974  -7.875  30.034  1.00 34.71           C
ATOM    931  OD1 ASP   114     -10.863  -8.302  30.450  1.00 34.71           O
ATOM    932  OD2 ASP   114     -12.762  -8.548  29.318  1.00 34.71           O
ATOM    933  C   ASP   114     -10.088  -5.681  30.860  1.00 34.71           C
ATOM    934  O   ASP   114      -9.961  -4.977  29.859  1.00 34.71           O
ATOM    935  N   LYS   115      -9.041  -6.301  31.442  1.00134.13           N
ATOM    936  CA  LYS   115      -7.669  -6.134  31.035  1.00134.13           C
ATOM    937  CB  LYS   115      -6.693  -6.859  31.992  1.00134.13           C
ATOM    938  CG  LYS   115      -7.021  -8.312  32.373  1.00134.13           C
ATOM    939  CD  LYS   115      -6.728  -9.374  31.309  1.00134.13           C
ATOM    940  CE  LYS   115      -5.241  -9.591  31.022  1.00134.13           C
ATOM    941  NZ  LYS   115      -5.081 -10.482  29.851  1.00134.13           N
ATOM    942  C   LYS   115      -7.408  -6.636  29.647  1.00134.13           C
ATOM    943  O   LYS   115      -6.730  -5.979  28.858  1.00134.13           O
ATOM    944  N   LYS   116      -7.925  -7.823  29.298  1.00 56.18           N
ATOM    945  CA  LYS   116      -7.596  -8.372  28.017  1.00 56.18           C
ATOM    946  CB  LYS   116      -8.095  -9.816  27.838  1.00 56.18           C
ATOM    947  CG  LYS   116      -9.614  -9.982  27.888  1.00 56.18           C
ATOM    948  CD  LYS   116     -10.076 -11.334  27.347  1.00 56.18           C
ATOM    949  CE  LYS   116     -11.590 -11.533  27.398  1.00 56.18           C
ATOM    950  NZ  LYS   116     -11.932 -12.853  26.824  1.00 56.18           N
ATOM    951  C   LYS   116      -8.188  -7.521  26.940  1.00 56.18           C
ATOM    952  O   LYS   116      -7.528  -7.221  25.945  1.00 56.18           O
ATOM    953  N   MET   117      -9.453  -7.099  27.118  1.00 29.85           N
ATOM    954  CA  MET   117     -10.117  -6.311  26.118  1.00 29.85           C
ATOM    955  CB  MET   117     -11.609  -6.065  26.386  1.00 29.85           C
ATOM    956  CG  MET   117     -12.485  -7.294  26.160  1.00 29.85           C
ATOM    957  SD  MET   117     -14.264  -6.931  26.167  1.00 29.85           S
ATOM    958  CE  MET   117     -14.807  -8.656  26.026  1.00 29.85           C
ATOM    959  C   MET   117      -9.464  -4.974  25.997  1.00 29.85           C
ATOM    960  O   MET   117      -9.366  -4.429  24.899  1.00 29.85           O
ATOM    961  N   ILE   118      -9.018  -4.398  27.129  1.00 24.53           N
ATOM    962  CA  ILE   118      -8.442  -3.084  27.094  1.00 24.53           C
ATOM    963  CB  ILE   118      -8.132  -2.523  28.457  1.00 24.53           C
ATOM    964  CG2 ILE   118      -6.913  -3.251  29.042  1.00 24.53           C
ATOM    965  CG1 ILE   118      -7.948  -1.003  28.354  1.00 24.53           C
ATOM    966  CD1 ILE   118      -7.966  -0.289  29.703  1.00 24.53           C
ATOM    967  C   ILE   118      -7.188  -3.119  26.263  1.00 24.53           C
ATOM    968  O   ILE   118      -6.936  -2.214  25.470  1.00 24.53           O
ATOM    969  N   LEU   119      -6.361  -4.172  26.423  1.00 23.25           N
ATOM    970  CA  LEU   119      -5.143  -4.301  25.671  1.00 23.25           C
ATOM    971  CB  LEU   119      -4.326  -5.531  26.100  1.00 23.25           C
ATOM    972  CG  LEU   119      -3.837  -5.436  27.559  1.00 23.25           C
ATOM    973  CD1 LEU   119      -3.023  -6.675  27.961  1.00 23.25           C
ATOM    974  CD2 LEU   119      -3.086  -4.117  27.807  1.00 23.25           C
ATOM    975  C   LEU   119      -5.493  -4.450  24.222  1.00 23.25           C
ATOM    976  O   LEU   119      -4.832  -3.884  23.355  1.00 23.25           O
ATOM    977  N   GLY   120      -6.558  -5.213  23.917  1.00  9.01           N
ATOM    978  CA  GLY   120      -6.946  -5.436  22.552  1.00  9.01           C
ATOM    979  C   GLY   120      -7.319  -4.129  21.924  1.00  9.01           C
ATOM    980  O   GLY   120      -7.008  -3.880  20.759  1.00  9.01           O
ATOM    981  N   MET   121      -8.027  -3.265  22.674  1.00 32.82           N
ATOM    982  CA  MET   121      -8.469  -2.004  22.151  1.00 32.82           C
ATOM    983  CB  MET   121      -9.298  -1.195  23.158  1.00 32.82           C
ATOM    984  CG  MET   121      -9.901   0.072  22.552  1.00 32.82           C
ATOM    985  SD  MET   121     -10.395   1.332  23.765  1.00 32.82           S
ATOM    986  CE  MET   121     -11.421   0.217  24.759  1.00 32.82           C
ATOM    987  C   MET   121      -7.281  -1.144  21.831  1.00 32.82           C
ATOM    988  O   MET   121      -7.244  -0.497  20.787  1.00 32.82           O
ATOM    989  N   VAL   122      -6.277  -1.113  22.733  1.00 71.21           N
ATOM    990  CA  VAL   122      -5.142  -0.254  22.527  1.00 71.21           C
ATOM    991  CB  VAL   122      -4.168  -0.231  23.676  1.00 71.21           C
ATOM    992  CG1 VAL   122      -3.421  -1.572  23.755  1.00 71.21           C
ATOM    993  CG2 VAL   122      -3.244   0.984  23.498  1.00 71.21           C
ATOM    994  C   VAL   122      -4.407  -0.701  21.303  1.00 71.21           C
ATOM    995  O   VAL   122      -3.950   0.120  20.509  1.00 71.21           O
ATOM    996  N   TRP   123      -4.285  -2.027  21.106  1.00 46.76           N
ATOM    997  CA  TRP   123      -3.585  -2.532  19.961  1.00 46.76           C
ATOM    998  CB  TRP   123      -3.456  -4.064  19.942  1.00 46.76           C
ATOM    999  CG  TRP   123      -2.938  -4.586  18.624  1.00 46.76           C
ATOM   1000  CD2 TRP   123      -1.629  -4.321  18.094  1.00 46.76           C
ATOM   1001  CD1 TRP   123      -3.602  -5.303  17.673  1.00 46.76           C
ATOM   1002  NE1 TRP   123      -2.785  -5.517  16.589  1.00 46.76           N
ATOM   1003  CE2 TRP   123      -1.570  -4.911  16.833  1.00 46.76           C
ATOM   1004  CE3 TRP   123      -0.569  -3.630  18.611  1.00 46.76           C
ATOM   1005  CZ2 TRP   123      -0.446  -4.820  16.062  1.00 46.76           C
ATOM   1006  CZ3 TRP   123       0.568  -3.552  17.837  1.00 46.76           C
ATOM   1007  CH2 TRP   123       0.628  -4.136  16.588  1.00 46.76           C
ATOM   1008  C   TRP   123      -4.289  -2.087  18.718  1.00 46.76           C
ATOM   1009  O   TRP   123      -3.649  -1.722  17.732  1.00 46.76           O
ATOM   1010  N   ALA   124      -5.634  -2.086  18.735  1.00 15.18           N
ATOM   1011  CA  ALA   124      -6.381  -1.696  17.574  1.00 15.18           C
ATOM   1012  CB  ALA   124      -7.901  -1.732  17.810  1.00 15.18           C
ATOM   1013  C   ALA   124      -6.006  -0.283  17.237  1.00 15.18           C
ATOM   1014  O   ALA   124      -5.832   0.054  16.068  1.00 15.18           O
ATOM   1015  N   ILE   125      -5.866   0.577  18.264  1.00 73.85           N
ATOM   1016  CA  ILE   125      -5.542   1.965  18.072  1.00 73.85           C
ATOM   1017  CB  ILE   125      -5.528   2.724  19.370  1.00 73.85           C
ATOM   1018  CG2 ILE   125      -5.051   4.153  19.064  1.00 73.85           C
ATOM   1019  CG1 ILE   125      -6.898   2.670  20.071  1.00 73.85           C
ATOM   1020  CD1 ILE   125      -8.024   3.373  19.316  1.00 73.85           C
ATOM   1021  C   ILE   125      -4.163   2.096  17.473  1.00 73.85           C
ATOM   1022  O   ILE   125      -3.958   2.856  16.528  1.00 73.85           O
ATOM   1023  N   ILE   126      -3.174   1.345  18.004  1.00 19.43           N
ATOM   1024  CA  ILE   126      -1.811   1.437  17.545  1.00 19.43           C
ATOM   1025  CB  ILE   126      -0.894   0.513  18.296  1.00 19.43           C
ATOM   1026  CG2 ILE   126       0.480   0.524  17.605  1.00 19.43           C
ATOM   1027  CG1 ILE   126      -0.852   0.899  19.784  1.00 19.43           C
ATOM   1028  CD1 ILE   126      -0.210  -0.161  20.681  1.00 19.43           C
ATOM   1029  C   ILE   126      -1.762   1.027  16.112  1.00 19.43           C
ATOM   1030  O   ILE   126      -1.122   1.679  15.286  1.00 19.43           O
ATOM   1031  N   LEU   127      -2.461  -0.069  15.779  1.00 31.84           N
ATOM   1032  CA  LEU   127      -2.400  -0.588  14.448  1.00 31.84           C
ATOM   1033  CB  LEU   127      -3.202  -1.892  14.298  1.00 31.84           C
ATOM   1034  CG  LEU   127      -3.114  -2.531  12.901  1.00 31.84           C
ATOM   1035  CD1 LEU   127      -1.674  -2.964  12.580  1.00 31.84           C
ATOM   1036  CD2 LEU   127      -4.115  -3.690  12.759  1.00 31.84           C
ATOM   1037  C   LEU   127      -2.951   0.423  13.488  1.00 31.84           C
ATOM   1038  O   LEU   127      -2.334   0.704  12.461  1.00 31.84           O
ATOM   1039  N   ASP   128      -4.126   1.005  13.802  1.00 38.29           N
ATOM   1040  CA  ASP   128      -4.745   1.924  12.892  1.00 38.29           C
ATOM   1041  CB  ASP   128      -6.150   2.350  13.355  1.00 38.29           C
ATOM   1042  CG  ASP   128      -6.825   3.101  12.216  1.00 38.29           C
ATOM   1043  OD1 ASP   128      -6.368   2.951  11.053  1.00 38.29           O
ATOM   1044  OD2 ASP   128      -7.806   3.840  12.498  1.00 38.29           O
ATOM   1045  C   ASP   128      -3.932   3.176  12.741  1.00 38.29           C
ATOM   1046  O   ASP   128      -3.587   3.573  11.629  1.00 38.29           O
ATOM   1047  N   HIS   129      -3.619   3.839  13.869  1.00 51.29           N
ATOM   1048  CA  HIS   129      -2.945   5.108  13.824  1.00 51.29           C
ATOM   1049  ND1 HIS   129      -5.252   5.404  16.240  1.00 51.29           N
ATOM   1050  CG  HIS   129      -4.382   6.232  15.567  1.00 51.29           C
ATOM   1051  CB  HIS   129      -2.988   5.843  15.173  1.00 51.29           C
ATOM   1052  NE2 HIS   129      -6.337   7.312  15.880  1.00 51.29           N
ATOM   1053  CD2 HIS   129      -5.060   7.392  15.355  1.00 51.29           C
ATOM   1054  CE1 HIS   129      -6.407   6.101  16.401  1.00 51.29           C
ATOM   1055  C   HIS   129      -1.505   5.029  13.398  1.00 51.29           C
ATOM   1056  O   HIS   129      -1.111   5.740  12.478  1.00 51.29           O
ATOM   1057  N   ALA   130      -0.673   4.240  14.117  1.00 57.96           N
ATOM   1058  CA  ALA   130       0.749   4.133  13.876  1.00 57.96           C
ATOM   1059  CB  ALA   130       1.502   3.584  15.100  1.00 57.96           C
ATOM   1060  C   ALA   130       1.173   3.296  12.691  1.00 57.96           C
ATOM   1061  O   ALA   130       2.050   3.694  11.924  1.00 57.96           O
ATOM   1062  N   ILE   131       0.630   2.067  12.590  1.00114.73           N
ATOM   1063  CA  ILE   131       1.026   1.065  11.628  1.00114.73           C
ATOM   1064  CB  ILE   131       0.609  -0.304  12.080  1.00114.73           C
ATOM   1065  CG2 ILE   131       1.120  -1.299  11.027  1.00114.73           C
ATOM   1066  CG1 ILE   131       1.107  -0.624  13.505  1.00114.73           C
ATOM   1067  CD1 ILE   131       2.615  -0.810  13.649  1.00114.73           C
ATOM   1068  C   ILE   131       0.462   1.206  10.237  1.00114.73           C
ATOM   1069  O   ILE   131       1.173   1.096   9.237  1.00114.73           O
ATOM   1070  N   LYS   132      -0.857   1.458  10.138  1.00 93.97           N
ATOM   1071  CA  LYS   132      -1.555   1.300   8.890  1.00 93.97           C
ATOM   1072  CB  LYS   132      -3.060   1.602   8.995  1.00 93.97           C
ATOM   1073  CG  LYS   132      -3.800   1.426   7.667  1.00 93.97           C
ATOM   1074  CD  LYS   132      -3.865  -0.027   7.188  1.00 93.97           C
ATOM   1075  CE  LYS   132      -4.568  -0.195   5.840  1.00 93.97           C
ATOM   1076  NZ  LYS   132      -3.703   0.315   4.752  1.00 93.97           N
ATOM   1077  C   LYS   132      -1.019   2.166   7.799  1.00 93.97           C
ATOM   1078  O   LYS   132      -0.896   1.717   6.661  1.00 93.97           O
ATOM   1079  N   GLY   133      -0.673   3.423   8.112  1.00 28.52           N
ATOM   1080  CA  GLY   133      -0.276   4.368   7.112  1.00 28.52           C
ATOM   1081  C   GLY   133       0.954   3.914   6.379  1.00 28.52           C
ATOM   1082  O   GLY   133       1.116   4.212   5.199  1.00 28.52           O
ATOM   1083  N   ILE   134       1.865   3.197   7.060  1.00 60.80           N
ATOM   1084  CA  ILE   134       3.142   2.847   6.503  1.00 60.80           C
ATOM   1085  CB  ILE   134       3.916   1.915   7.394  1.00 60.80           C
ATOM   1086  CG2 ILE   134       5.176   1.452   6.648  1.00 60.80           C
ATOM   1087  CG1 ILE   134       4.212   2.605   8.739  1.00 60.80           C
ATOM   1088  CD1 ILE   134       4.723   1.652   9.820  1.00 60.80           C
ATOM   1089  C   ILE   134       3.011   2.227   5.145  1.00 60.80           C
ATOM   1090  O   ILE   134       2.235   1.294   4.930  1.00 60.80           O
ATOM   1091  N   SER   135       3.790   2.777   4.183  1.00 29.06           N
ATOM   1092  CA  SER   135       3.812   2.302   2.830  1.00 29.06           C
ATOM   1093  CB  SER   135       3.159   3.267   1.823  1.00 29.06           C
ATOM   1094  OG  SER   135       3.222   2.723   0.511  1.00 29.06           O
ATOM   1095  C   SER   135       5.247   2.146   2.422  1.00 29.06           C
ATOM   1096  O   SER   135       6.072   3.018   2.690  1.00 29.06           O
ATOM   1097  N   VAL   136       5.579   1.014   1.760  1.00 28.42           N
ATOM   1098  CA  VAL   136       6.918   0.768   1.293  1.00 28.42           C
ATOM   1099  CB  VAL   136       7.540  -0.462   1.883  1.00 28.42           C
ATOM   1100  CG1 VAL   136       8.949  -0.622   1.289  1.00 28.42           C
ATOM   1101  CG2 VAL   136       7.519  -0.328   3.417  1.00 28.42           C
ATOM   1102  C   VAL   136       6.809   0.589  -0.194  1.00 28.42           C
ATOM   1103  O   VAL   136       5.852  -0.001  -0.683  1.00 28.42           O
ATOM   1104  N   GLU   137       7.827   1.054  -0.944  1.00 91.34           N
ATOM   1105  CA  GLU   137       7.803   1.181  -2.380  1.00 91.34           C
ATOM   1106  CB  GLU   137       9.132   1.739  -2.924  1.00 91.34           C
ATOM   1107  CG  GLU   137      10.289   0.731  -2.893  1.00 91.34           C
ATOM   1108  CD  GLU   137      10.475   0.197  -1.476  1.00 91.34           C
ATOM   1109  OE1 GLU   137      10.409   1.003  -0.511  1.00 91.34           O
ATOM   1110  OE2 GLU   137      10.713  -1.034  -1.343  1.00 91.34           O
ATOM   1111  C   GLU   137       7.574  -0.105  -3.103  1.00 91.34           C
ATOM   1112  O   GLU   137       6.790  -0.122  -4.049  1.00 91.34           O
ATOM   1113  N   ASP   138       8.241  -1.206  -2.708  1.00 86.33           N
ATOM   1114  CA  ASP   138       8.102  -2.426  -3.452  1.00 86.33           C
ATOM   1115  CB  ASP   138       9.381  -3.282  -3.416  1.00 86.33           C
ATOM   1116  CG  ASP   138       9.261  -4.389  -4.456  1.00 86.33           C
ATOM   1117  OD1 ASP   138       8.496  -4.198  -5.438  1.00 86.33           O
ATOM   1118  OD2 ASP   138       9.943  -5.434  -4.286  1.00 86.33           O
ATOM   1119  C   ASP   138       7.015  -3.237  -2.830  1.00 86.33           C
ATOM   1120  O   ASP   138       7.105  -4.459  -2.742  1.00 86.33           O
ATOM   1121  N   ASP   139       5.933  -2.565  -2.409  1.00 38.05           N
ATOM   1122  CA  ASP   139       4.853  -3.261  -1.781  1.00 38.05           C
ATOM   1123  CB  ASP   139       4.077  -2.398  -0.771  1.00 38.05           C
ATOM   1124  CG  ASP   139       3.423  -1.260  -1.546  1.00 38.05           C
ATOM   1125  OD1 ASP   139       4.106  -0.676  -2.428  1.00 38.05           O
ATOM   1126  OD2 ASP   139       2.235  -0.952  -1.258  1.00 38.05           O
ATOM   1127  C   ASP   139       3.862  -3.678  -2.826  1.00 38.05           C
ATOM   1128  O   ASP   139       4.108  -3.577  -4.028  1.00 38.05           O
ATOM   1129  N   ALA   140       2.705  -4.187  -2.347  1.00 28.85           N
ATOM   1130  CA  ALA   140       1.593  -4.605  -3.156  1.00 28.85           C
ATOM   1131  CB  ALA   140       1.383  -6.129  -3.185  1.00 28.85           C
ATOM   1132  C   ALA   140       0.377  -3.992  -2.533  1.00 28.85           C
ATOM   1133  O   ALA   140       0.457  -3.426  -1.448  1.00 28.85           O
ATOM   1134  N   GLY   141      -0.771  -4.023  -3.235  1.00 29.27           N
ATOM   1135  CA  GLY   141      -1.997  -3.481  -2.707  1.00 29.27           C
ATOM   1136  C   GLY   141      -2.458  -4.295  -1.542  1.00 29.27           C
ATOM   1137  O   GLY   141      -3.061  -3.760  -0.612  1.00 29.27           O
ATOM   1138  N   THR   142      -2.237  -5.625  -1.584  1.00171.67           N
ATOM   1139  CA  THR   142      -2.669  -6.434  -0.480  1.00171.67           C
ATOM   1140  CB  THR   142      -3.113  -7.803  -0.914  1.00171.67           C
ATOM   1141  OG1 THR   142      -3.538  -8.561   0.210  1.00171.67           O
ATOM   1142  CG2 THR   142      -1.967  -8.511  -1.662  1.00171.67           C
ATOM   1143  C   THR   142      -1.492  -6.565   0.443  1.00171.67           C
ATOM   1144  O   THR   142      -1.038  -7.660   0.767  1.00171.67           O
ATOM   1145  N   ALA   143      -1.011  -5.404   0.929  1.00 56.68           N
ATOM   1146  CA  ALA   143       0.134  -5.275   1.781  1.00 56.68           C
ATOM   1147  CB  ALA   143       1.478  -5.320   1.031  1.00 56.68           C
ATOM   1148  C   ALA   143      -0.010  -3.904   2.366  1.00 56.68           C
ATOM   1149  O   ALA   143      -1.074  -3.306   2.243  1.00 56.68           O
ATOM   1150  N   THR   144       1.017  -3.426   3.095  1.00119.46           N
ATOM   1151  CA  THR   144       1.114  -2.134   3.724  1.00119.46           C
ATOM   1152  CB  THR   144       0.060  -1.084   3.456  1.00119.46           C
ATOM   1153  OG1 THR   144      -1.202  -1.447   3.997  1.00119.46           O
ATOM   1154  CG2 THR   144      -0.023  -0.800   1.945  1.00119.46           C
ATOM   1155  C   THR   144       0.993  -2.527   5.132  1.00119.46           C
ATOM   1156  O   THR   144       0.931  -3.725   5.407  1.00119.46           O
ATOM   1157  N   ALA   145       0.999  -1.572   6.067  1.00192.37           N
ATOM   1158  CA  ALA   145       0.730  -2.054   7.375  1.00192.37           C
ATOM   1159  CB  ALA   145      -0.588  -2.845   7.507  1.00192.37           C
ATOM   1160  C   ALA   145       1.872  -2.895   7.838  1.00192.37           C
ATOM   1161  O   ALA   145       3.040  -2.575   7.623  1.00192.37           O
ATOM   1162  N   LYS   146       1.526  -4.006   8.508  1.00 55.92           N
ATOM   1163  CA  LYS   146       2.459  -4.916   9.096  1.00 55.92           C
ATOM   1164  CB  LYS   146       1.734  -6.126   9.709  1.00 55.92           C
ATOM   1165  CG  LYS   146       2.611  -7.073  10.525  1.00 55.92           C
ATOM   1166  CD  LYS   146       1.781  -8.057  11.350  1.00 55.92           C
ATOM   1167  CE  LYS   146       2.609  -9.049  12.168  1.00 55.92           C
ATOM   1168  NZ  LYS   146       1.710  -9.934  12.940  1.00 55.92           N
ATOM   1169  C   LYS   146       3.409  -5.422   8.050  1.00 55.92           C
ATOM   1170  O   LYS   146       4.618  -5.473   8.277  1.00 55.92           O
ATOM   1171  N   GLU   147       2.891  -5.797   6.870  1.00 57.66           N
ATOM   1172  CA  GLU   147       3.707  -6.320   5.811  1.00 57.66           C
ATOM   1173  CB  GLU   147       2.885  -6.706   4.571  1.00 57.66           C
ATOM   1174  CG  GLU   147       2.089  -7.998   4.746  1.00 57.66           C
ATOM   1175  CD  GLU   147       3.089  -9.136   4.645  1.00 57.66           C
ATOM   1176  OE1 GLU   147       4.296  -8.842   4.442  1.00 57.66           O
ATOM   1177  OE2 GLU   147       2.658 -10.313   4.766  1.00 57.66           O
ATOM   1178  C   GLU   147       4.679  -5.270   5.369  1.00 57.66           C
ATOM   1179  O   GLU   147       5.862  -5.557   5.193  1.00 57.66           O
ATOM   1180  N   GLY   148       4.196  -4.022   5.201  1.00  9.56           N
ATOM   1181  CA  GLY   148       4.995  -2.935   4.702  1.00  9.56           C
ATOM   1182  C   GLY   148       6.108  -2.664   5.658  1.00  9.56           C
ATOM   1183  O   GLY   148       7.242  -2.415   5.252  1.00  9.56           O
ATOM   1184  N   LEU   149       5.798  -2.699   6.965  1.00 24.97           N
ATOM   1185  CA  LEU   149       6.767  -2.405   7.977  1.00 24.97           C
ATOM   1186  CB  LEU   149       6.148  -2.406   9.386  1.00 24.97           C
ATOM   1187  CG  LEU   149       7.141  -2.085  10.515  1.00 24.97           C
ATOM   1188  CD1 LEU   149       7.751  -0.684  10.337  1.00 24.97           C
ATOM   1189  CD2 LEU   149       6.484  -2.261  11.893  1.00 24.97           C
ATOM   1190  C   LEU   149       7.841  -3.448   7.922  1.00 24.97           C
ATOM   1191  O   LEU   149       9.026  -3.139   8.045  1.00 24.97           O
ATOM   1192  N   LEU   150       7.450  -4.721   7.723  1.00 34.49           N
ATOM   1193  CA  LEU   150       8.398  -5.794   7.688  1.00 34.49           C
ATOM   1194  CB  LEU   150       7.706  -7.156   7.499  1.00 34.49           C
ATOM   1195  CG  LEU   150       8.641  -8.367   7.614  1.00 34.49           C
ATOM   1196  CD1 LEU   150       9.203  -8.493   9.038  1.00 34.49           C
ATOM   1197  CD2 LEU   150       7.932  -9.649   7.154  1.00 34.49           C
ATOM   1198  C   LEU   150       9.320  -5.560   6.525  1.00 34.49           C
ATOM   1199  O   LEU   150      10.536  -5.570   6.685  1.00 34.49           O
ATOM   1200  N   LEU   151       8.764  -5.246   5.337  1.00 86.51           N
ATOM   1201  CA  LEU   151       9.533  -5.087   4.128  1.00 86.51           C
ATOM   1202  CB  LEU   151       8.640  -4.681   2.931  1.00 86.51           C
ATOM   1203  CG  LEU   151       9.324  -4.479   1.554  1.00 86.51           C
ATOM   1204  CD1 LEU   151      10.255  -3.259   1.515  1.00 86.51           C
ATOM   1205  CD2 LEU   151      10.009  -5.759   1.064  1.00 86.51           C
ATOM   1206  C   LEU   151      10.538  -3.995   4.340  1.00 86.51           C
ATOM   1207  O   LEU   151      11.683  -4.094   3.898  1.00 86.51           O
ATOM   1208  N   TRP   152      10.136  -2.911   5.017  1.00 36.37           N
ATOM   1209  CA  TRP   152      11.023  -1.806   5.246  1.00 36.37           C
ATOM   1210  CB  TRP   152      10.331  -0.682   6.034  1.00 36.37           C
ATOM   1211  CG  TRP   152      11.234   0.452   6.449  1.00 36.37           C
ATOM   1212  CD2 TRP   152      11.733   0.619   7.787  1.00 36.37           C
ATOM   1213  CD1 TRP   152      11.716   1.500   5.722  1.00 36.37           C
ATOM   1214  NE1 TRP   152      12.488   2.308   6.524  1.00 36.37           N
ATOM   1215  CE2 TRP   152      12.507   1.778   7.797  1.00 36.37           C
ATOM   1216  CE3 TRP   152      11.559  -0.130   8.916  1.00 36.37           C
ATOM   1217  CZ2 TRP   152      13.118   2.207   8.941  1.00 36.37           C
ATOM   1218  CZ3 TRP   152      12.182   0.305  10.066  1.00 36.37           C
ATOM   1219  CH2 TRP   152      12.948   1.452  10.080  1.00 36.37           C
ATOM   1220  C   TRP   152      12.201  -2.283   6.046  1.00 36.37           C
ATOM   1221  O   TRP   152      13.345  -1.936   5.750  1.00 36.37           O
ATOM   1222  N   VAL   153      11.944  -3.101   7.084  1.00 16.50           N
ATOM   1223  CA  VAL   153      12.992  -3.587   7.941  1.00 16.50           C
ATOM   1224  CB  VAL   153      12.483  -4.428   9.076  1.00 16.50           C
ATOM   1225  CG1 VAL   153      13.686  -4.904   9.907  1.00 16.50           C
ATOM   1226  CG2 VAL   153      11.463  -3.601   9.876  1.00 16.50           C
ATOM   1227  C   VAL   153      13.925  -4.438   7.139  1.00 16.50           C
ATOM   1228  O   VAL   153      15.142  -4.344   7.281  1.00 16.50           O
ATOM   1229  N   GLN   154      13.370  -5.303   6.272  1.00 40.44           N
ATOM   1230  CA  GLN   154      14.178  -6.188   5.480  1.00 40.44           C
ATOM   1231  CB  GLN   154      13.341  -7.291   4.797  1.00 40.44           C
ATOM   1232  CG  GLN   154      12.179  -6.785   3.950  1.00 40.44           C
ATOM   1233  CD  GLN   154      11.330  -7.982   3.539  1.00 40.44           C
ATOM   1234  OE1 GLN   154      11.783  -8.852   2.797  1.00 40.44           O
ATOM   1235  NE2 GLN   154      10.063  -8.029   4.030  1.00 40.44           N
ATOM   1236  C   GLN   154      15.025  -5.426   4.502  1.00 40.44           C
ATOM   1237  O   GLN   154      16.188  -5.767   4.294  1.00 40.44           O
ATOM   1238  N   LYS   155      14.485  -4.366   3.871  1.00 75.30           N
ATOM   1239  CA  LYS   155      15.291  -3.659   2.919  1.00 75.30           C
ATOM   1240  CB  LYS   155      14.514  -2.613   2.102  1.00 75.30           C
ATOM   1241  CG  LYS   155      13.531  -3.238   1.108  1.00 75.30           C
ATOM   1242  CD  LYS   155      12.741  -2.214   0.291  1.00 75.30           C
ATOM   1243  CE  LYS   155      13.371  -1.895  -1.065  1.00 75.30           C
ATOM   1244  NZ  LYS   155      13.209  -3.054  -1.970  1.00 75.30           N
ATOM   1245  C   LYS   155      16.436  -2.963   3.601  1.00 75.30           C
ATOM   1246  O   LYS   155      17.566  -3.001   3.115  1.00 75.30           O
ATOM   1247  N   GLN   156      16.178  -2.317   4.756  1.00 38.04           N
ATOM   1248  CA  GLN   156      17.191  -1.556   5.435  1.00 38.04           C
ATOM   1249  CB  GLN   156      16.637  -0.750   6.622  1.00 38.04           C
ATOM   1250  CG  GLN   156      15.644   0.324   6.177  1.00 38.04           C
ATOM   1251  CD  GLN   156      16.327   1.180   5.114  1.00 38.04           C
ATOM   1252  OE1 GLN   156      16.624   0.719   4.012  1.00 38.04           O
ATOM   1253  NE2 GLN   156      16.583   2.472   5.450  1.00 38.04           N
ATOM   1254  C   GLN   156      18.303  -2.439   5.942  1.00 38.04           C
ATOM   1255  O   GLN   156      19.476  -2.070   5.916  1.00 38.04           O
ATOM   1256  N   THR   157      17.931  -3.618   6.456  1.00 71.09           N
ATOM   1257  CA  THR   157      18.757  -4.609   7.095  1.00 71.09           C
ATOM   1258  CB  THR   157      17.919  -5.468   7.993  1.00 71.09           C
ATOM   1259  OG1 THR   157      17.155  -4.650   8.865  1.00 71.09           O
ATOM   1260  CG2 THR   157      18.857  -6.313   8.851  1.00 71.09           C
ATOM   1261  C   THR   157      19.517  -5.512   6.150  1.00 71.09           C
ATOM   1262  O   THR   157      20.407  -6.239   6.587  1.00 71.09           O
ATOM   1263  N   LYS   158      19.208  -5.511   4.838  1.00110.56           N
ATOM   1264  CA  LYS   158      19.635  -6.569   3.945  1.00110.56           C
ATOM   1265  CB  LYS   158      19.323  -6.253   2.472  1.00110.56           C
ATOM   1266  CG  LYS   158      19.196  -7.497   1.584  1.00110.56           C
ATOM   1267  CD  LYS   158      20.416  -8.417   1.586  1.00110.56           C
ATOM   1268  CE  LYS   158      20.210  -9.692   0.762  1.00110.56           C
ATOM   1269  NZ  LYS   158      21.412 -10.553   0.842  1.00110.56           N
ATOM   1270  C   LYS   158      21.103  -6.911   4.030  1.00110.56           C
ATOM   1271  O   LYS   158      21.442  -8.090   4.130  1.00110.56           O
ATOM   1272  N   GLY   159      22.017  -5.926   4.009  1.00 30.73           N
ATOM   1273  CA  GLY   159      23.437  -6.199   3.987  1.00 30.73           C
ATOM   1274  C   GLY   159      23.965  -6.840   5.250  1.00 30.73           C
ATOM   1275  O   GLY   159      24.879  -7.657   5.196  1.00 30.73           O
ATOM   1276  N   TYR   160      23.426  -6.473   6.425  1.00 48.70           N
ATOM   1277  CA  TYR   160      23.972  -6.838   7.712  1.00 48.70           C
ATOM   1278  CB  TYR   160      23.174  -6.237   8.880  1.00 48.70           C
ATOM   1279  CG  TYR   160      23.257  -4.761   8.720  1.00 48.70           C
ATOM   1280  CD1 TYR   160      22.384  -4.097   7.891  1.00 48.70           C
ATOM   1281  CD2 TYR   160      24.215  -4.041   9.393  1.00 48.70           C
ATOM   1282  CE1 TYR   160      22.463  -2.733   7.737  1.00 48.70           C
ATOM   1283  CE2 TYR   160      24.301  -2.679   9.243  1.00 48.70           C
ATOM   1284  CZ  TYR   160      23.424  -2.022   8.416  1.00 48.70           C
ATOM   1285  OH  TYR   160      23.516  -0.621   8.266  1.00 48.70           O
ATOM   1286  C   TYR   160      24.046  -8.311   7.949  1.00 48.70           C
ATOM   1287  O   TYR   160      23.114  -9.061   7.665  1.00 48.70           O
ATOM   1288  N   ARG   161      25.188  -8.754   8.520  1.00 72.13           N
ATOM   1289  CA  ARG   161      25.373 -10.147   8.790  1.00 72.13           C
ATOM   1290  CB  ARG   161      26.840 -10.597   8.925  1.00 72.13           C
ATOM   1291  CG  ARG   161      26.966 -12.120   9.040  1.00 72.13           C
ATOM   1292  CD  ARG   161      28.342 -12.683   8.668  1.00 72.13           C
ATOM   1293  NE  ARG   161      29.215 -12.653   9.875  1.00 72.13           N
ATOM   1294  CZ  ARG   161      30.161 -11.679  10.009  1.00 72.13           C
ATOM   1295  NH1 ARG   161      30.292 -10.718   9.050  1.00 72.13           N
ATOM   1296  NH2 ARG   161      30.988 -11.673  11.096  1.00 72.13           N
ATOM   1297  C   ARG   161      24.633 -10.518  10.036  1.00 72.13           C
ATOM   1298  O   ARG   161      24.428  -9.704  10.936  1.00 72.13           O
ATOM   1299  N   ASP   162      24.184 -11.786  10.062  1.00 63.00           N
ATOM   1300  CA  ASP   162      23.451 -12.445  11.102  1.00 63.00           C
ATOM   1301  CB  ASP   162      24.249 -12.828  12.373  1.00 63.00           C
ATOM   1302  CG  ASP   162      24.780 -11.619  13.130  1.00 63.00           C
ATOM   1303  OD1 ASP   162      25.769 -11.002  12.652  1.00 63.00           O
ATOM   1304  OD2 ASP   162      24.212 -11.307  14.212  1.00 63.00           O
ATOM   1305  C   ASP   162      22.220 -11.700  11.456  1.00 63.00           C
ATOM   1306  O   ASP   162      21.730 -11.789  12.581  1.00 63.00           O
ATOM   1307  N   VAL   163      21.670 -10.955  10.487  1.00100.34           N
ATOM   1308  CA  VAL   163      20.399 -10.346  10.698  1.00100.34           C
ATOM   1309  CB  VAL   163      20.455  -8.854  10.516  1.00100.34           C
ATOM   1310  CG1 VAL   163      20.777  -8.531   9.051  1.00100.34           C
ATOM   1311  CG2 VAL   163      19.174  -8.225  11.076  1.00100.34           C
ATOM   1312  C   VAL   163      19.548 -11.020   9.663  1.00100.34           C
ATOM   1313  O   VAL   163      19.910 -11.058   8.487  1.00100.34           O
ATOM   1314  N   ASP   164      18.424 -11.650  10.064  1.00 72.34           N
ATOM   1315  CA  ASP   164      17.725 -12.386   9.048  1.00 72.34           C
ATOM   1316  CB  ASP   164      17.822 -13.916   9.178  1.00 72.34           C
ATOM   1317  CG  ASP   164      19.222 -14.325   8.732  1.00 72.34           C
ATOM   1318  OD1 ASP   164      20.197 -13.618   9.100  1.00 72.34           O
ATOM   1319  OD2 ASP   164      19.334 -15.340   7.996  1.00 72.34           O
ATOM   1320  C   ASP   164      16.304 -12.037   9.001  1.00 72.34           C
ATOM   1321  O   ASP   164      15.448 -12.386   9.814  1.00 72.34           O
ATOM   1322  N   PRO   165      16.172 -11.222   8.026  1.00133.68           N
ATOM   1323  CA  PRO   165      14.918 -10.631   7.769  1.00133.68           C
ATOM   1324  CD  PRO   165      17.290 -10.337   7.730  1.00133.68           C
ATOM   1325  CB  PRO   165      15.255  -9.150   7.496  1.00133.68           C
ATOM   1326  CG  PRO   165      16.691  -9.155   6.977  1.00133.68           C
ATOM   1327  C   PRO   165      14.001 -11.088   6.682  1.00133.68           C
ATOM   1328  O   PRO   165      14.138 -10.628   5.559  1.00133.68           O
ATOM   1329  N   PRO   166      12.972 -11.781   6.944  1.00119.11           N
ATOM   1330  CA  PRO   166      11.930 -11.741   5.945  1.00119.11           C
ATOM   1331  CD  PRO   166      13.297 -13.169   7.239  1.00119.11           C
ATOM   1332  CB  PRO   166      11.094 -12.990   6.192  1.00119.11           C
ATOM   1333  CG  PRO   166      12.167 -14.013   6.614  1.00119.11           C
ATOM   1334  C   PRO   166      11.212 -10.400   6.033  1.00119.11           C
ATOM   1335  O   PRO   166      10.075 -10.300   5.572  1.00119.11           O
ATOM   1336  N   GLY   167      11.911  -9.360   6.560  1.00 58.16           N
ATOM   1337  CA  GLY   167      11.551  -8.058   7.010  1.00 58.16           C
ATOM   1338  C   GLY   167      12.047  -8.050   8.422  1.00 58.16           C
ATOM   1339  O   GLY   167      11.841  -7.100   9.177  1.00 58.16           O
ATOM   1340  N   VAL   168      12.696  -9.194   8.741  1.00128.81           N
ATOM   1341  CA  VAL   168      13.239  -9.790   9.907  1.00128.81           C
ATOM   1342  CB  VAL   168      12.878  -8.836  11.020  1.00128.81           C
ATOM   1343  CG1 VAL   168      12.972  -9.429  12.407  1.00128.81           C
ATOM   1344  CG2 VAL   168      13.884  -7.677  10.894  1.00128.81           C
ATOM   1345  C   VAL   168      12.322 -10.925   9.602  1.00128.81           C
ATOM   1346  O   VAL   168      11.469 -10.706   8.746  1.00128.81           O
ATOM   1347  N   ARG   169      12.435 -12.146  10.121  1.00 98.24           N
ATOM   1348  CA  ARG   169      11.478 -13.087   9.584  1.00 98.24           C
ATOM   1349  CB  ARG   169      11.729 -14.539  10.021  1.00 98.24           C
ATOM   1350  CG  ARG   169      13.115 -15.045   9.612  1.00 98.24           C
ATOM   1351  CD  ARG   169      13.273 -16.567   9.643  1.00 98.24           C
ATOM   1352  NE  ARG   169      12.834 -17.049  10.984  1.00 98.24           N
ATOM   1353  CZ  ARG   169      11.535 -17.420  11.167  1.00 98.24           C
ATOM   1354  NH1 ARG   169      10.660 -17.352  10.121  1.00 98.24           N
ATOM   1355  NH2 ARG   169      11.111 -17.869  12.385  1.00 98.24           N
ATOM   1356  C   ARG   169      10.144 -12.685  10.050  1.00 98.24           C
ATOM   1357  O   ARG   169       9.132 -12.865   9.376  1.00 98.24           O
ATOM   1358  N   ASN   170      10.147 -12.107  11.247  1.00 57.71           N
ATOM   1359  CA  ASN   170       8.932 -11.715  11.847  1.00 57.71           C
ATOM   1360  CB  ASN   170       8.277 -12.881  12.599  1.00 57.71           C
ATOM   1361  CG  ASN   170       9.338 -13.463  13.525  1.00 57.71           C
ATOM   1362  OD1 ASN   170       9.869 -12.792  14.407  1.00 57.71           O
ATOM   1363  ND2 ASN   170       9.682 -14.760  13.299  1.00 57.71           N
ATOM   1364  C   ASN   170       9.257 -10.641  12.819  1.00 57.71           C
ATOM   1365  O   ASN   170      10.344 -10.071  12.814  1.00 57.71           O
ATOM   1366  N   PHE   171       8.241 -10.261  13.595  1.00 88.30           N
ATOM   1367  CA  PHE   171       8.344  -9.295  14.637  1.00 88.30           C
ATOM   1368  CB  PHE   171       7.031  -8.536  14.871  1.00 88.30           C
ATOM   1369  CG  PHE   171       6.945  -7.650  13.676  1.00 88.30           C
ATOM   1370  CD1 PHE   171       7.717  -6.512  13.617  1.00 88.30           C
ATOM   1371  CD2 PHE   171       6.121  -7.945  12.615  1.00 88.30           C
ATOM   1372  CE1 PHE   171       7.668  -5.680  12.525  1.00 88.30           C
ATOM   1373  CE2 PHE   171       6.068  -7.114  11.518  1.00 88.30           C
ATOM   1374  CZ  PHE   171       6.839  -5.979  11.470  1.00 88.30           C
ATOM   1375  C   PHE   171       8.882  -9.852  15.929  1.00 88.30           C
ATOM   1376  O   PHE   171       9.151  -9.061  16.830  1.00 88.30           O
ATOM   1377  N   HIS   172       8.784 -11.185  16.175  1.00 98.37           N
ATOM   1378  CA  HIS   172       9.341 -11.712  17.404  1.00 98.37           C
ATOM   1379  ND1 HIS   172       8.491 -14.899  16.444  1.00 98.37           N
ATOM   1380  CG  HIS   172       7.910 -13.737  16.900  1.00 98.37           C
ATOM   1381  CB  HIS   172       8.482 -12.858  17.966  1.00 98.37           C
ATOM   1382  NE2 HIS   172       6.605 -14.639  15.296  1.00 98.37           N
ATOM   1383  CD2 HIS   172       6.759 -13.592  16.188  1.00 98.37           C
ATOM   1384  CE1 HIS   172       7.668 -15.398  15.487  1.00 98.37           C
ATOM   1385  C   HIS   172      10.799 -12.127  17.494  1.00 98.37           C
ATOM   1386  O   HIS   172      11.658 -11.384  17.966  1.00 98.37           O
ATOM   1387  N   THR   173      11.111 -13.322  16.941  1.00 42.12           N
ATOM   1388  CA  THR   173      12.355 -14.025  17.166  1.00 42.12           C
ATOM   1389  CB  THR   173      12.328 -15.425  16.626  1.00 42.12           C
ATOM   1390  OG1 THR   173      12.155 -15.403  15.216  1.00 42.12           O
ATOM   1391  CG2 THR   173      11.171 -16.190  17.292  1.00 42.12           C
ATOM   1392  C   THR   173      13.509 -13.333  16.540  1.00 42.12           C
ATOM   1393  O   THR   173      14.613 -13.328  17.079  1.00 42.12           O
ATOM   1394  N   ASN   174      13.292 -12.734  15.367  1.00 72.85           N
ATOM   1395  CA  ASN   174      14.402 -12.172  14.676  1.00 72.85           C
ATOM   1396  CB  ASN   174      14.166 -11.951  13.185  1.00 72.85           C
ATOM   1397  CG  ASN   174      14.091 -13.320  12.527  1.00 72.85           C
ATOM   1398  OD1 ASN   174      13.008 -13.877  12.355  1.00 72.85           O
ATOM   1399  ND2 ASN   174      15.272 -13.881  12.153  1.00 72.85           N
ATOM   1400  C   ASN   174      14.992 -10.990  15.389  1.00 72.85           C
ATOM   1401  O   ASN   174      16.103 -10.574  15.062  1.00 72.85           O
ATOM   1402  N   TRP   175      14.214 -10.349  16.277  1.00 84.84           N
ATOM   1403  CA  TRP   175      14.565  -9.212  17.098  1.00 84.84           C
ATOM   1404  CB  TRP   175      13.316  -8.397  17.440  1.00 84.84           C
ATOM   1405  CG  TRP   175      12.671  -7.901  16.174  1.00 84.84           C
ATOM   1406  CD2 TRP   175      13.062  -6.706  15.483  1.00 84.84           C
ATOM   1407  CD1 TRP   175      11.675  -8.467  15.436  1.00 84.84           C
ATOM   1408  NE1 TRP   175      11.417  -7.700  14.326  1.00 84.84           N
ATOM   1409  CE2 TRP   175      12.265  -6.614  14.342  1.00 84.84           C
ATOM   1410  CE3 TRP   175      14.012  -5.768  15.771  1.00 84.84           C
ATOM   1411  CZ2 TRP   175      12.405  -5.572  13.468  1.00 84.84           C
ATOM   1412  CZ3 TRP   175      14.148  -4.719  14.890  1.00 84.84           C
ATOM   1413  CH2 TRP   175      13.359  -4.624  13.761  1.00 84.84           C
ATOM   1414  C   TRP   175      15.306  -9.517  18.386  1.00 84.84           C
ATOM   1415  O   TRP   175      15.931  -8.623  18.956  1.00 84.84           O
ATOM   1416  N   LYS   176      15.202 -10.749  18.924  1.00133.68           N
ATOM   1417  CA  LYS   176      15.647 -11.077  20.259  1.00133.68           C
ATOM   1418  CB  LYS   176      15.233 -12.495  20.699  1.00133.68           C
ATOM   1419  CG  LYS   176      15.509 -13.600  19.679  1.00133.68           C
ATOM   1420  CD  LYS   176      15.392 -15.003  20.277  1.00133.68           C
ATOM   1421  CE  LYS   176      16.721 -15.539  20.815  1.00133.68           C
ATOM   1422  NZ  LYS   176      17.330 -14.552  21.735  1.00133.68           N
ATOM   1423  C   LYS   176      17.118 -10.882  20.513  1.00133.68           C
ATOM   1424  O   LYS   176      17.494 -10.569  21.642  1.00133.68           O
ATOM   1425  N   ASP   177      17.981 -11.111  19.509  1.00 50.56           N
ATOM   1426  CA  ASP   177      19.413 -10.991  19.600  1.00 50.56           C
ATOM   1427  CB  ASP   177      20.075 -11.569  18.336  1.00 50.56           C
ATOM   1428  CG  ASP   177      21.559 -11.260  18.350  1.00 50.56           C
ATOM   1429  OD1 ASP   177      21.919 -10.086  18.071  1.00 50.56           O
ATOM   1430  OD2 ASP   177      22.355 -12.195  18.624  1.00 50.56           O
ATOM   1431  C   ASP   177      19.854  -9.558  19.775  1.00 50.56           C
ATOM   1432  O   ASP   177      20.923  -9.308  20.325  1.00 50.56           O
ATOM   1433  N   GLY   178      19.104  -8.574  19.245  1.00 19.22           N
ATOM   1434  CA  GLY   178      19.460  -7.190  19.420  1.00 19.22           C
ATOM   1435  C   GLY   178      20.137  -6.650  18.188  1.00 19.22           C
ATOM   1436  O   GLY   178      20.223  -5.437  18.013  1.00 19.22           O
ATOM   1437  N   MET   179      20.629  -7.531  17.297  1.00109.46           N
ATOM   1438  CA  MET   179      21.340  -7.108  16.117  1.00109.46           C
ATOM   1439  CB  MET   179      22.050  -8.270  15.393  1.00109.46           C
ATOM   1440  CG  MET   179      21.284  -9.597  15.375  1.00109.46           C
ATOM   1441  SD  MET   179      19.738  -9.617  14.417  1.00109.46           S
ATOM   1442  CE  MET   179      18.674  -9.368  15.869  1.00109.46           C
ATOM   1443  C   MET   179      20.482  -6.354  15.130  1.00109.46           C
ATOM   1444  O   MET   179      20.943  -5.390  14.520  1.00109.46           O
ATOM   1445  N   ALA   180      19.214  -6.757  14.924  1.00 16.95           N
ATOM   1446  CA  ALA   180      18.398  -6.095  13.941  1.00 16.95           C
ATOM   1447  CB  ALA   180      17.009  -6.737  13.788  1.00 16.95           C
ATOM   1448  C   ALA   180      18.201  -4.658  14.328  1.00 16.95           C
ATOM   1449  O   ALA   180      18.220  -3.771  13.475  1.00 16.95           O
ATOM   1450  N   LEU   181      18.003  -4.386  15.630  1.00 62.51           N
ATOM   1451  CA  LEU   181      17.770  -3.043  16.084  1.00 62.51           C
ATOM   1452  CB  LEU   181      17.555  -2.962  17.607  1.00 62.51           C
ATOM   1453  CG  LEU   181      16.325  -3.747  18.106  1.00 62.51           C
ATOM   1454  CD1 LEU   181      15.019  -3.161  17.548  1.00 62.51           C
ATOM   1455  CD2 LEU   181      16.464  -5.254  17.836  1.00 62.51           C
ATOM   1456  C   LEU   181      18.980  -2.215  15.758  1.00 62.51           C
ATOM   1457  O   LEU   181      18.861  -1.092  15.267  1.00 62.51           O
ATOM   1458  N   SER   182      20.183  -2.764  16.016  1.00 18.88           N
ATOM   1459  CA  SER   182      21.417  -2.064  15.782  1.00 18.88           C
ATOM   1460  CB  SER   182      22.648  -2.846  16.268  1.00 18.88           C
ATOM   1461  OG  SER   182      22.580  -3.033  17.674  1.00 18.88           O
ATOM   1462  C   SER   182      21.598  -1.807  14.317  1.00 18.88           C
ATOM   1463  O   SER   182      22.026  -0.724  13.918  1.00 18.88           O
ATOM   1464  N   ALA   183      21.272  -2.805  13.474  1.00 16.77           N
ATOM   1465  CA  ALA   183      21.449  -2.689  12.052  1.00 16.77           C
ATOM   1466  CB  ALA   183      21.069  -3.979  11.304  1.00 16.77           C
ATOM   1467  C   ALA   183      20.573  -1.589  11.526  1.00 16.77           C
ATOM   1468  O   ALA   183      21.005  -0.801  10.686  1.00 16.77           O
ATOM   1469  N   LEU   184      19.323  -1.497  12.020  1.00 31.31           N
ATOM   1470  CA  LEU   184      18.404  -0.501  11.537  1.00 31.31           C
ATOM   1471  CB  LEU   184      17.034  -0.534  12.239  1.00 31.31           C
ATOM   1472  CG  LEU   184      16.142  -1.726  11.863  1.00 31.31           C
ATOM   1473  CD1 LEU   184      14.806  -1.655  12.618  1.00 31.31           C
ATOM   1474  CD2 LEU   184      15.956  -1.821  10.342  1.00 31.31           C
ATOM   1475  C   LEU   184      18.962   0.865  11.796  1.00 31.31           C
ATOM   1476  O   LEU   184      18.891   1.747  10.940  1.00 31.31           O
ATOM   1477  N   ILE   185      19.507   1.079  13.005  1.00 30.79           N
ATOM   1478  CA  ILE   185      20.048   2.351  13.387  1.00 30.79           C
ATOM   1479  CB  ILE   185      20.366   2.370  14.854  1.00 30.79           C
ATOM   1480  CG2 ILE   185      21.098   3.681  15.197  1.00 30.79           C
ATOM   1481  CG1 ILE   185      19.053   2.155  15.632  1.00 30.79           C
ATOM   1482  CD1 ILE   185      19.226   1.763  17.096  1.00 30.79           C
ATOM   1483  C   ILE   185      21.275   2.666  12.585  1.00 30.79           C
ATOM   1484  O   ILE   185      21.442   3.781  12.093  1.00 30.79           O
ATOM   1485  N   HIS   186      22.158   1.668  12.409  1.00 31.67           N
ATOM   1486  CA  HIS   186      23.412   1.852  11.730  1.00 31.67           C
ATOM   1487  ND1 HIS   186      25.661   0.393   9.608  1.00 31.67           N
ATOM   1488  CG  HIS   186      25.527   0.661  10.952  1.00 31.67           C
ATOM   1489  CB  HIS   186      24.228   0.549  11.692  1.00 31.67           C
ATOM   1490  NE2 HIS   186      27.681   0.947  10.349  1.00 31.67           N
ATOM   1491  CD2 HIS   186      26.770   0.999  11.388  1.00 31.67           C
ATOM   1492  CE1 HIS   186      26.967   0.577   9.300  1.00 31.67           C
ATOM   1493  C   HIS   186      23.182   2.296  10.320  1.00 31.67           C
ATOM   1494  O   HIS   186      23.853   3.206   9.839  1.00 31.67           O
ATOM   1495  N   LYS   187      22.215   1.687   9.614  1.00 72.13           N
ATOM   1496  CA  LYS   187      22.043   2.060   8.242  1.00 72.13           C
ATOM   1497  CB  LYS   187      20.962   1.253   7.506  1.00 72.13           C
ATOM   1498  CG  LYS   187      20.819   1.686   6.046  1.00 72.13           C
ATOM   1499  CD  LYS   187      20.130   0.659   5.153  1.00 72.13           C
ATOM   1500  CE  LYS   187      21.102  -0.082   4.234  1.00 72.13           C
ATOM   1501  NZ  LYS   187      22.149  -0.754   5.035  1.00 72.13           N
ATOM   1502  C   LYS   187      21.696   3.517   8.136  1.00 72.13           C
ATOM   1503  O   LYS   187      22.180   4.202   7.238  1.00 72.13           O
ATOM   1504  N   PHE   188      20.809   4.022   9.013  1.00 41.76           N
ATOM   1505  CA  PHE   188      20.445   5.413   8.971  1.00 41.76           C
ATOM   1506  CB  PHE   188      19.213   5.721   9.835  1.00 41.76           C
ATOM   1507  CG  PHE   188      18.057   5.125   9.114  1.00 41.76           C
ATOM   1508  CD1 PHE   188      17.696   3.817   9.332  1.00 41.76           C
ATOM   1509  CD2 PHE   188      17.350   5.875   8.203  1.00 41.76           C
ATOM   1510  CE1 PHE   188      16.629   3.270   8.659  1.00 41.76           C
ATOM   1511  CE2 PHE   188      16.283   5.337   7.526  1.00 41.76           C
ATOM   1512  CZ  PHE   188      15.922   4.032   7.759  1.00 41.76           C
ATOM   1513  C   PHE   188      21.573   6.290   9.424  1.00 41.76           C
ATOM   1514  O   PHE   188      21.904   7.270   8.760  1.00 41.76           O
ATOM   1515  N   ASP   189      22.195   5.951  10.572  1.00 60.29           N
ATOM   1516  CA  ASP   189      23.249   6.764  11.121  1.00 60.29           C
ATOM   1517  CB  ASP   189      22.765   7.566  12.343  1.00 60.29           C
ATOM   1518  CG  ASP   189      22.068   6.582  13.273  1.00 60.29           C
ATOM   1519  OD1 ASP   189      20.948   6.127  12.915  1.00 60.29           O
ATOM   1520  OD2 ASP   189      22.641   6.260  14.344  1.00 60.29           O
ATOM   1521  C   ASP   189      24.405   5.903  11.535  1.00 60.29           C
ATOM   1522  O   ASP   189      24.524   5.500  12.691  1.00 60.29           O
ATOM   1523  N   PRO   190      25.280   5.644  10.601  1.00 54.17           N
ATOM   1524  CA  PRO   190      26.438   4.809  10.789  1.00 54.17           C
ATOM   1525  CD  PRO   190      25.330   6.399   9.360  1.00 54.17           C
ATOM   1526  CB  PRO   190      27.120   4.769   9.423  1.00 54.17           C
ATOM   1527  CG  PRO   190      26.726   6.112   8.781  1.00 54.17           C
ATOM   1528  C   PRO   190      27.362   5.324  11.854  1.00 54.17           C
ATOM   1529  O   PRO   190      28.084   4.522  12.443  1.00 54.17           O
ATOM   1530  N   SER   191      27.391   6.648  12.097  1.00 23.95           N
ATOM   1531  CA  SER   191      28.309   7.204  13.054  1.00 23.95           C
ATOM   1532  CB  SER   191      28.306   8.743  13.058  1.00 23.95           C
ATOM   1533  OG  SER   191      28.759   9.241  11.807  1.00 23.95           O
ATOM   1534  C   SER   191      27.948   6.763  14.445  1.00 23.95           C
ATOM   1535  O   SER   191      28.825   6.579  15.288  1.00 23.95           O
ATOM   1536  N   LEU   192      26.640   6.614  14.727  1.00 50.54           N
ATOM   1537  CA  LEU   192      26.145   6.301  16.041  1.00 50.54           C
ATOM   1538  CB  LEU   192      24.632   6.518  16.201  1.00 50.54           C
ATOM   1539  CG  LEU   192      24.193   7.989  16.092  1.00 50.54           C
ATOM   1540  CD1 LEU   192      22.683   8.146  16.350  1.00 50.54           C
ATOM   1541  CD2 LEU   192      25.053   8.897  16.986  1.00 50.54           C
ATOM   1542  C   LEU   192      26.433   4.900  16.496  1.00 50.54           C
ATOM   1543  O   LEU   192      26.537   4.660  17.700  1.00 50.54           O
ATOM   1544  N   ILE   193      26.489   3.918  15.573  1.00 81.92           N
ATOM   1545  CA  ILE   193      26.664   2.550  15.985  1.00 81.92           C
ATOM   1546  CB  ILE   193      25.482   1.691  15.641  1.00 81.92           C
ATOM   1547  CG2 ILE   193      25.885   0.219  15.828  1.00 81.92           C
ATOM   1548  CG1 ILE   193      24.256   2.117  16.465  1.00 81.92           C
ATOM   1549  CD1 ILE   193      24.461   1.935  17.967  1.00 81.92           C
ATOM   1550  C   ILE   193      27.857   1.949  15.303  1.00 81.92           C
ATOM   1551  O   ILE   193      28.103   2.177  14.121  1.00 81.92           O
ATOM   1552  N   ASP   194      28.658   1.174  16.060  1.00 37.21           N
ATOM   1553  CA  ASP   194      29.754   0.467  15.466  1.00 37.21           C
ATOM   1554  CB  ASP   194      31.045   0.520  16.303  1.00 37.21           C
ATOM   1555  CG  ASP   194      32.179  -0.070  15.478  1.00 37.21           C
ATOM   1556  OD1 ASP   194      31.972  -1.151  14.869  1.00 37.21           O
ATOM   1557  OD2 ASP   194      33.272   0.556  15.442  1.00 37.21           O
ATOM   1558  C   ASP   194      29.287  -0.953  15.395  1.00 37.21           C
ATOM   1559  O   ASP   194      29.447  -1.727  16.337  1.00 37.21           O
ATOM   1560  N   TYR   195      28.700  -1.320  14.243  1.00 42.04           N
ATOM   1561  CA  TYR   195      28.047  -2.580  14.041  1.00 42.04           C
ATOM   1562  CB  TYR   195      27.319  -2.645  12.687  1.00 42.04           C
ATOM   1563  CG  TYR   195      26.393  -3.812  12.706  1.00 42.04           C
ATOM   1564  CD1 TYR   195      25.140  -3.687  13.263  1.00 42.04           C
ATOM   1565  CD2 TYR   195      26.760  -5.024  12.168  1.00 42.04           C
ATOM   1566  CE1 TYR   195      24.267  -4.748  13.289  1.00 42.04           C
ATOM   1567  CE2 TYR   195      25.890  -6.090  12.190  1.00 42.04           C
ATOM   1568  CZ  TYR   195      24.641  -5.953  12.749  1.00 42.04           C
ATOM   1569  OH  TYR   195      23.745  -7.044  12.772  1.00 42.04           O
ATOM   1570  C   TYR   195      29.024  -3.709  14.103  1.00 42.04           C
ATOM   1571  O   TYR   195      28.717  -4.779  14.625  1.00 42.04           O
ATOM   1572  N   ASP   196      30.232  -3.491  13.563  1.00 28.36           N
ATOM   1573  CA  ASP   196      31.225  -4.522  13.465  1.00 28.36           C
ATOM   1574  CB  ASP   196      32.535  -4.004  12.845  1.00 28.36           C
ATOM   1575  CG  ASP   196      32.255  -3.574  11.411  1.00 28.36           C
ATOM   1576  OD1 ASP   196      31.279  -4.095  10.811  1.00 28.36           O
ATOM   1577  OD2 ASP   196      33.013  -2.708  10.901  1.00 28.36           O
ATOM   1578  C   ASP   196      31.561  -5.027  14.836  1.00 28.36           C
ATOM   1579  O   ASP   196      31.802  -6.219  15.025  1.00 28.36           O
ATOM   1580  N   SER   197      31.597  -4.124  15.833  1.00 28.69           N
ATOM   1581  CA  SER   197      31.984  -4.464  17.174  1.00 28.69           C
ATOM   1582  CB  SER   197      32.146  -3.223  18.069  1.00 28.69           C
ATOM   1583  OG  SER   197      32.525  -3.614  19.380  1.00 28.69           O
ATOM   1584  C   SER   197      30.974  -5.374  17.834  1.00 28.69           C
ATOM   1585  O   SER   197      31.363  -6.213  18.645  1.00 28.69           O
ATOM   1586  N   LEU   198      29.665  -5.257  17.504  1.00 41.65           N
ATOM   1587  CA  LEU   198      28.616  -5.991  18.184  1.00 41.65           C
ATOM   1588  CB  LEU   198      27.211  -5.587  17.713  1.00 41.65           C
ATOM   1589  CG  LEU   198      26.878  -4.107  17.984  1.00 41.65           C
ATOM   1590  CD1 LEU   198      25.465  -3.761  17.491  1.00 41.65           C
ATOM   1591  CD2 LEU   198      27.091  -3.740  19.463  1.00 41.65           C
ATOM   1592  C   LEU   198      28.752  -7.465  17.965  1.00 41.65           C
ATOM   1593  O   LEU   198      28.817  -7.963  16.840  1.00 41.65           O
ATOM   1594  N   ASP   199      28.766  -8.224  19.076  1.00 39.37           N
ATOM   1595  CA  ASP   199      28.855  -9.641  18.940  1.00 39.37           C
ATOM   1596  CB  ASP   199      29.849 -10.324  19.894  1.00 39.37           C
ATOM   1597  CG  ASP   199      29.410 -10.066  21.320  1.00 39.37           C
ATOM   1598  OD1 ASP   199      29.445  -8.881  21.743  1.00 39.37           O
ATOM   1599  OD2 ASP   199      29.050 -11.056  22.009  1.00 39.37           O
ATOM   1600  C   ASP   199      27.493 -10.181  19.164  1.00 39.37           C
ATOM   1601  O   ASP   199      26.724  -9.699  19.992  1.00 39.37           O
ATOM   1602  N   LYS   200      27.174 -11.226  18.396  1.00 55.27           N
ATOM   1603  CA  LYS   200      25.887 -11.828  18.441  1.00 55.27           C
ATOM   1604  CB  LYS   200      25.766 -13.006  17.457  1.00 55.27           C
ATOM   1605  CG  LYS   200      24.398 -13.687  17.463  1.00 55.27           C
ATOM   1606  CD  LYS   200      24.170 -14.608  16.262  1.00 55.27           C
ATOM   1607  CE  LYS   200      22.920 -15.480  16.386  1.00 55.27           C
ATOM   1608  NZ  LYS   200      21.705 -14.637  16.398  1.00 55.27           N
ATOM   1609  C   LYS   200      25.681 -12.339  19.821  1.00 55.27           C
ATOM   1610  O   LYS   200      24.551 -12.409  20.297  1.00 55.27           O
ATOM   1611  N   ALA   201      26.782 -12.714  20.492  1.00 31.15           N
ATOM   1612  CA  ALA   201      26.736 -13.308  21.793  1.00 31.15           C
ATOM   1613  CB  ALA   201      28.134 -13.642  22.337  1.00 31.15           C
ATOM   1614  C   ALA   201      26.118 -12.410  22.822  1.00 31.15           C
ATOM   1615  O   ALA   201      25.306 -12.882  23.618  1.00 31.15           O
ATOM   1616  N   ASN   202      26.465 -11.107  22.854  1.00 53.70           N
ATOM   1617  CA  ASN   202      25.945 -10.311  23.935  1.00 53.70           C
ATOM   1618  CB  ASN   202      26.935  -9.227  24.432  1.00 53.70           C
ATOM   1619  CG  ASN   202      27.290  -8.245  23.317  1.00 53.70           C
ATOM   1620  OD1 ASN   202      26.887  -8.409  22.169  1.00 53.70           O
ATOM   1621  ND2 ASN   202      28.085  -7.191  23.639  1.00 53.70           N
ATOM   1622  C   ASN   202      24.644  -9.668  23.536  1.00 53.70           C
ATOM   1623  O   ASN   202      24.575  -8.496  23.176  1.00 53.70           O
ATOM   1624  N   ALA   203      23.540 -10.427  23.647  1.00 23.01           N
ATOM   1625  CA  ALA   203      22.261  -9.924  23.234  1.00 23.01           C
ATOM   1626  CB  ALA   203      21.156 -10.989  23.308  1.00 23.01           C
ATOM   1627  C   ALA   203      21.839  -8.768  24.093  1.00 23.01           C
ATOM   1628  O   ALA   203      21.310  -7.782  23.585  1.00 23.01           O
ATOM   1629  N   LYS   204      22.052  -8.857  25.423  1.00 47.80           N
ATOM   1630  CA  LYS   204      21.605  -7.817  26.308  1.00 47.80           C
ATOM   1631  CB  LYS   204      21.823  -8.147  27.793  1.00 47.80           C
ATOM   1632  CG  LYS   204      20.849  -9.203  28.317  1.00 47.80           C
ATOM   1633  CD  LYS   204      21.187  -9.725  29.714  1.00 47.80           C
ATOM   1634  CE  LYS   204      20.148 -10.703  30.265  1.00 47.80           C
ATOM   1635  NZ  LYS   204      18.849 -10.014  30.445  1.00 47.80           N
ATOM   1636  C   LYS   204      22.338  -6.548  26.012  1.00 47.80           C
ATOM   1637  O   LYS   204      21.746  -5.471  25.994  1.00 47.80           O
ATOM   1638  N   GLU   205      23.656  -6.643  25.769  1.00 31.50           N
ATOM   1639  CA  GLU   205      24.450  -5.476  25.528  1.00 31.50           C
ATOM   1640  CB  GLU   205      25.939  -5.845  25.399  1.00 31.50           C
ATOM   1641  CG  GLU   205      26.466  -6.500  26.684  1.00 31.50           C
ATOM   1642  CD  GLU   205      27.881  -7.021  26.472  1.00 31.50           C
ATOM   1643  OE1 GLU   205      28.747  -6.213  26.040  1.00 31.50           O
ATOM   1644  OE2 GLU   205      28.112  -8.237  26.708  1.00 31.50           O
ATOM   1645  C   GLU   205      23.984  -4.818  24.256  1.00 31.50           C
ATOM   1646  O   GLU   205      23.856  -3.596  24.194  1.00 31.50           O
ATOM   1647  N   ASN   206      23.699  -5.625  23.213  1.00 25.85           N
ATOM   1648  CA  ASN   206      23.290  -5.124  21.927  1.00 25.85           C
ATOM   1649  CB  ASN   206      23.071  -6.240  20.888  1.00 25.85           C
ATOM   1650  CG  ASN   206      24.413  -6.855  20.520  1.00 25.85           C
ATOM   1651  OD1 ASN   206      25.471  -6.306  20.825  1.00 25.85           O
ATOM   1652  ND2 ASN   206      24.368  -8.025  19.828  1.00 25.85           N
ATOM   1653  C   ASN   206      21.980  -4.413  22.039  1.00 25.85           C
ATOM   1654  O   ASN   206      21.813  -3.317  21.506  1.00 25.85           O
ATOM   1655  N   THR   207      21.009  -5.027  22.737  1.00 93.75           N
ATOM   1656  CA  THR   207      19.693  -4.462  22.838  0.80 93.75           C
ATOM   1657  CB  THR   207      18.720  -5.397  23.483  0.80 93.75           C
ATOM   1658  OG1 THR   207      17.433  -4.805  23.569  1.00 93.75           O
ATOM   1659  CG2 THR   207      19.260  -5.752  24.868  1.00 93.75           C
ATOM   1660  C   THR   207      19.740  -3.175  23.606  1.00 93.75           C
ATOM   1661  O   THR   207      19.099  -2.200  23.220  1.00 93.75           O
ATOM   1662  N   ALA   208      20.513  -3.133  24.710  1.00 15.87           N
ATOM   1663  CA  ALA   208      20.573  -1.951  25.525  1.00 15.87           C
ATOM   1664  CB  ALA   208      21.444  -2.138  26.778  1.00 15.87           C
ATOM   1665  C   ALA   208      21.152  -0.822  24.734  1.00 15.87           C
ATOM   1666  O   ALA   208      20.676   0.308  24.813  1.00 15.87           O
ATOM   1667  N   ASN   209      22.201  -1.106  23.940  1.00 24.59           N
ATOM   1668  CA  ASN   209      22.869  -0.082  23.191  1.00 24.59           C
ATOM   1669  CB  ASN   209      24.073  -0.621  22.399  1.00 24.59           C
ATOM   1670  CG  ASN   209      24.889   0.561  21.895  1.00 24.59           C
ATOM   1671  OD1 ASN   209      24.712   1.701  22.320  1.00 24.59           O
ATOM   1672  ND2 ASN   209      25.815   0.276  20.941  1.00 24.59           N
ATOM   1673  C   ASN   209      21.918   0.518  22.205  1.00 24.59           C
ATOM   1674  O   ASN   209      21.878   1.736  22.034  1.00 24.59           O
ATOM   1675  N   ALA   210      21.132  -0.326  21.513  1.00 18.55           N
ATOM   1676  CA  ALA   210      20.221   0.155  20.513  1.00 18.55           C
ATOM   1677  CB  ALA   210      19.502  -0.984  19.774  1.00 18.55           C
ATOM   1678  C   ALA   210      19.170   1.014  21.145  1.00 18.55           C
ATOM   1679  O   ALA   210      18.839   2.084  20.636  1.00 18.55           O
ATOM   1680  N   ILE   211      18.626   0.569  22.292  1.00 69.77           N
ATOM   1681  CA  ILE   211      17.563   1.281  22.942  1.00 69.77           C
ATOM   1682  CB  ILE   211      17.067   0.585  24.177  1.00 69.77           C
ATOM   1683  CG2 ILE   211      16.026   1.501  24.840  1.00 69.77           C
ATOM   1684  CG1 ILE   211      16.524  -0.812  23.828  1.00 69.77           C
ATOM   1685  CD1 ILE   211      15.345  -0.785  22.855  1.00 69.77           C
ATOM   1686  C   ILE   211      18.075   2.624  23.367  1.00 69.77           C
ATOM   1687  O   ILE   211      17.392   3.633  23.198  1.00 69.77           O
ATOM   1688  N   LYS   212      19.290   2.666  23.948  1.00 47.28           N
ATOM   1689  CA  LYS   212      19.839   3.895  24.445  1.00 47.28           C
ATOM   1690  CB  LYS   212      21.163   3.699  25.209  1.00 47.28           C
ATOM   1691  CG  LYS   212      21.744   5.010  25.743  1.00 47.28           C
ATOM   1692  CD  LYS   212      22.853   4.822  26.780  1.00 47.28           C
ATOM   1693  CE  LYS   212      23.418   6.142  27.311  1.00 47.28           C
ATOM   1694  NZ  LYS   212      22.404   6.818  28.152  1.00 47.28           N
ATOM   1695  C   LYS   212      20.112   4.855  23.321  1.00 47.28           C
ATOM   1696  O   LYS   212      19.767   6.032  23.420  1.00 47.28           O
ATOM   1697  N   ILE   213      20.728   4.382  22.217  1.00 25.09           N
ATOM   1698  CA  ILE   213      21.069   5.272  21.141  1.00 25.09           C
ATOM   1699  CB  ILE   213      21.845   4.629  20.026  1.00 25.09           C
ATOM   1700  CG2 ILE   213      23.235   4.251  20.545  1.00 25.09           C
ATOM   1701  CG1 ILE   213      21.059   3.470  19.402  1.00 25.09           C
ATOM   1702  CD1 ILE   213      21.706   2.956  18.120  1.00 25.09           C
ATOM   1703  C   ILE   213      19.828   5.848  20.554  1.00 25.09           C
ATOM   1704  O   ILE   213      19.753   7.047  20.294  1.00 25.09           O
ATOM   1705  N   ALA   214      18.809   5.001  20.341  1.00 19.97           N
ATOM   1706  CA  ALA   214      17.603   5.458  19.724  1.00 19.97           C
ATOM   1707  CB  ALA   214      16.570   4.333  19.549  1.00 19.97           C
ATOM   1708  C   ALA   214      16.971   6.517  20.583  1.00 19.97           C
ATOM   1709  O   ALA   214      16.526   7.543  20.071  1.00 19.97           O
ATOM   1710  N   GLU   215      16.906   6.308  21.915  1.00 34.56           N
ATOM   1711  CA  GLU   215      16.233   7.263  22.758  1.00 34.56           C
ATOM   1712  CB  GLU   215      16.069   6.768  24.203  1.00 34.56           C
ATOM   1713  CG  GLU   215      17.395   6.482  24.907  1.00 34.56           C
ATOM   1714  CD  GLU   215      17.083   6.072  26.337  1.00 34.56           C
ATOM   1715  OE1 GLU   215      15.890   6.164  26.736  1.00 34.56           O
ATOM   1716  OE2 GLU   215      18.034   5.659  27.050  1.00 34.56           O
ATOM   1717  C   GLU   215      16.963   8.561  22.808  1.00 34.56           C
ATOM   1718  O   GLU   215      16.381   9.619  22.574  1.00 34.56           O
ATOM   1719  N   GLU   216      18.270   8.523  23.113  1.00 88.57           N
ATOM   1720  CA  GLU   216      18.913   9.782  23.299  1.00 88.57           C
ATOM   1721  CB  GLU   216      20.254   9.659  24.038  1.00 88.57           C
ATOM   1722  CG  GLU   216      20.095   9.110  25.462  1.00 88.57           C
ATOM   1723  CD  GLU   216      19.188  10.041  26.265  1.00 88.57           C
ATOM   1724  OE1 GLU   216      18.015  10.245  25.848  1.00 88.57           O
ATOM   1725  OE2 GLU   216      19.656  10.558  27.316  1.00 88.57           O
ATOM   1726  C   GLU   216      19.121  10.522  22.015  1.00 88.57           C
ATOM   1727  O   GLU   216      18.814  11.712  21.926  1.00 88.57           O
ATOM   1728  N   LYS   217      19.696   9.850  20.999  1.00148.10           N
ATOM   1729  CA  LYS   217      20.001  10.542  19.781  1.00148.10           C
ATOM   1730  CB  LYS   217      21.077   9.824  18.950  1.00148.10           C
ATOM   1731  CG  LYS   217      22.417   9.716  19.682  1.00148.10           C
ATOM   1732  CD  LYS   217      23.010  11.064  20.107  1.00148.10           C
ATOM   1733  CE  LYS   217      23.851  11.746  19.022  1.00148.10           C
ATOM   1734  NZ  LYS   217      22.978  12.506  18.100  1.00148.10           N
ATOM   1735  C   LYS   217      18.829  10.810  18.896  1.00148.10           C
ATOM   1736  O   LYS   217      18.572  11.944  18.494  1.00148.10           O
ATOM   1737  N   LEU   218      18.115   9.730  18.563  1.00 58.95           N
ATOM   1738  CA  LEU   218      17.042   9.693  17.621  1.00 58.95           C
ATOM   1739  CB  LEU   218      16.739   8.254  17.191  1.00 58.95           C
ATOM   1740  CG  LEU   218      17.966   7.552  16.587  1.00 58.95           C
ATOM   1741  CD1 LEU   218      17.632   6.114  16.165  1.00 58.95           C
ATOM   1742  CD2 LEU   218      18.589   8.383  15.455  1.00 58.95           C
ATOM   1743  C   LEU   218      15.762  10.282  18.155  1.00 58.95           C
ATOM   1744  O   LEU   218      14.916  10.721  17.376  1.00 58.95           O
ATOM   1745  N   GLY   219      15.530  10.239  19.481  1.00 18.80           N
ATOM   1746  CA  GLY   219      14.292  10.765  19.993  1.00 18.80           C
ATOM   1747  C   GLY   219      13.251   9.684  19.960  1.00 18.80           C
ATOM   1748  O   GLY   219      12.056   9.976  19.951  1.00 18.80           O
ATOM   1749  N   ILE   220      13.685   8.404  19.958  1.00 89.45           N
ATOM   1750  CA  ILE   220      12.787   7.281  19.931  1.00 89.45           C
ATOM   1751  CB  ILE   220      13.383   6.068  19.273  1.00 89.45           C
ATOM   1752  CG2 ILE   220      12.379   4.913  19.430  1.00 89.45           C
ATOM   1753  CG1 ILE   220      13.765   6.342  17.810  1.00 89.45           C
ATOM   1754  CD1 ILE   220      12.568   6.559  16.892  1.00 89.45           C
ATOM   1755  C   ILE   220      12.554   6.876  21.365  1.00 89.45           C
ATOM   1756  O   ILE   220      13.500   6.549  22.081  1.00 89.45           O
ATOM   1757  N   PRO   221      11.322   6.872  21.817  1.00 63.03           N
ATOM   1758  CA  PRO   221      10.996   6.554  23.192  1.00 63.03           C
ATOM   1759  CD  PRO   221      10.234   7.546  21.131  1.00 63.03           C
ATOM   1760  CB  PRO   221       9.534   6.981  23.381  1.00 63.03           C
ATOM   1761  CG  PRO   221       8.988   7.172  21.951  1.00 63.03           C
ATOM   1762  C   PRO   221      11.256   5.107  23.516  1.00 63.03           C
ATOM   1763  O   PRO   221      11.109   4.268  22.630  1.00 63.03           O
ATOM   1764  N   ALA   222      11.629   4.786  24.781  1.00 40.80           N
ATOM   1765  CA  ALA   222      11.963   3.424  25.120  1.00 40.80           C
ATOM   1766  CB  ALA   222      13.025   3.336  26.231  1.00 40.80           C
ATOM   1767  C   ALA   222      10.747   2.681  25.590  1.00 40.80           C
ATOM   1768  O   ALA   222      10.403   2.691  26.770  1.00 40.80           O
ATOM   1769  N   TYR   223      10.077   2.004  24.640  1.00 63.44           N
ATOM   1770  CA  TYR   223       8.909   1.182  24.824  1.00 63.44           C
ATOM   1771  CB  TYR   223       8.214   0.813  23.504  1.00 63.44           C
ATOM   1772  CG  TYR   223       7.547   1.995  22.899  1.00 63.44           C
ATOM   1773  CD1 TYR   223       6.285   2.355  23.307  1.00 63.44           C
ATOM   1774  CD2 TYR   223       8.167   2.727  21.913  1.00 63.44           C
ATOM   1775  CE1 TYR   223       5.657   3.440  22.746  1.00 63.44           C
ATOM   1776  CE2 TYR   223       7.541   3.813  21.350  1.00 63.44           C
ATOM   1777  CZ  TYR   223       6.282   4.173  21.767  1.00 63.44           C
ATOM   1778  OH  TYR   223       5.628   5.284  21.196  1.00 63.44           O
ATOM   1779  C   TYR   223       9.235  -0.153  25.438  1.00 63.44           C
ATOM   1780  O   TYR   223       8.396  -0.725  26.131  1.00 63.44           O
ATOM   1781  N   LEU   224      10.419  -0.732  25.124  1.00 47.23           N
ATOM   1782  CA  LEU   224      10.695  -2.097  25.511  1.00 47.23           C
ATOM   1783  CB  LEU   224      11.129  -2.965  24.316  1.00 47.23           C
ATOM   1784  CG  LEU   224      10.074  -3.048  23.197  1.00 47.23           C
ATOM   1785  CD1 LEU   224      10.560  -3.925  22.033  1.00 47.23           C
ATOM   1786  CD2 LEU   224       8.714  -3.501  23.749  1.00 47.23           C
ATOM   1787  C   LEU   224      11.804  -2.191  26.513  1.00 47.23           C
ATOM   1788  O   LEU   224      12.684  -1.336  26.587  1.00 47.23           O
ATOM   1789  N   ASP   225      11.754  -3.267  27.330  1.00 34.06           N
ATOM   1790  CA  ASP   225      12.778  -3.576  28.288  1.00 34.06           C
ATOM   1791  CB  ASP   225      12.256  -4.210  29.591  1.00 34.06           C
ATOM   1792  CG  ASP   225      11.663  -3.137  30.483  1.00 34.06           C
ATOM   1793  OD1 ASP   225      12.186  -1.990  30.465  1.00 34.06           O
ATOM   1794  OD2 ASP   225      10.683  -3.456  31.207  1.00 34.06           O
ATOM   1795  C   ASP   225      13.657  -4.610  27.663  1.00 34.06           C
ATOM   1796  O   ASP   225      13.183  -5.547  27.024  1.00 34.06           O
ATOM   1797  N   VAL   226      14.977  -4.455  27.853  1.00 34.52           N
ATOM   1798  CA  VAL   226      15.968  -5.351  27.330  1.00 34.52           C
ATOM   1799  CB  VAL   226      17.334  -4.962  27.815  1.00 34.52           C
ATOM   1800  CG1 VAL   226      18.292  -6.142  27.605  1.00 34.52           C
ATOM   1801  CG2 VAL   226      17.755  -3.663  27.109  1.00 34.52           C
ATOM   1802  C   VAL   226      15.752  -6.736  27.861  1.00 34.52           C
ATOM   1803  O   VAL   226      15.751  -7.705  27.104  1.00 34.52           O
ATOM   1804  N   GLU   227      15.542  -6.857  29.183  1.00 59.45           N
ATOM   1805  CA  GLU   227      15.512  -8.151  29.801  1.00 59.45           C
ATOM   1806  CB  GLU   227      15.415  -8.095  31.340  1.00 59.45           C
ATOM   1807  CG  GLU   227      14.276  -7.228  31.881  1.00 59.45           C
ATOM   1808  CD  GLU   227      14.826  -5.821  32.086  1.00 59.45           C
ATOM   1809  OE1 GLU   227      16.058  -5.693  32.317  1.00 59.45           O
ATOM   1810  OE2 GLU   227      14.020  -4.856  32.021  1.00 59.45           O
ATOM   1811  C   GLU   227      14.403  -8.998  29.289  1.00 59.45           C
ATOM   1812  O   GLU   227      14.591 -10.187  29.041  1.00 59.45           O
ATOM   1813  N   ASP   228      13.208  -8.425  29.115  1.00 39.55           N
ATOM   1814  CA  ASP   228      12.133  -9.276  28.713  1.00 39.55           C
ATOM   1815  CB  ASP   228      10.815  -8.484  28.624  1.00 39.55           C
ATOM   1816  CG  ASP   228      10.485  -7.914  30.001  1.00 39.55           C
ATOM   1817  OD1 ASP   228      10.905  -8.532  31.015  1.00 39.55           O
ATOM   1818  OD2 ASP   228       9.819  -6.844  30.052  1.00 39.55           O
ATOM   1819  C   ASP   228      12.407  -9.827  27.324  1.00 39.55           C
ATOM   1820  O   ASP   228      12.300 -11.031  27.101  1.00 39.55           O
ATOM   1821  N   LEU   229      12.756  -8.939  26.358  1.00 86.87           N
ATOM   1822  CA  LEU   229      12.947  -9.243  24.950  1.00 86.87           C
ATOM   1823  CB  LEU   229      12.956  -7.986  24.063  1.00 86.87           C
ATOM   1824  CG  LEU   229      11.601  -7.254  24.034  1.00 86.87           C
ATOM   1825  CD1 LEU   229      10.512  -8.120  23.383  1.00 86.87           C
ATOM   1826  CD2 LEU   229      11.204  -6.752  25.432  1.00 86.87           C
ATOM   1827  C   LEU   229      14.176 -10.004  24.644  1.00 86.87           C
ATOM   1828  O   LEU   229      14.171 -10.871  23.767  1.00 86.87           O
ATOM   1829  N   VAL   230      15.276  -9.681  25.332  1.00 31.49           N
ATOM   1830  CA  VAL   230      16.478 -10.326  24.937  1.00 31.49           C
ATOM   1831  CB  VAL   230      17.697  -9.811  25.645  1.00 31.49           C
ATOM   1832  CG1 VAL   230      18.912 -10.647  25.208  1.00 31.49           C
ATOM   1833  CG2 VAL   230      17.839  -8.309  25.353  1.00 31.49           C
ATOM   1834  C   VAL   230      16.331 -11.768  25.282  1.00 31.49           C
ATOM   1835  O   VAL   230      16.012 -12.144  26.409  1.00 31.49           O
ATOM   1836  N   ASP   231      16.542 -12.615  24.270  1.00 46.56           N
ATOM   1837  CA  ASP   231      16.540 -14.020  24.480  1.00 46.56           C
ATOM   1838  CB  ASP   231      17.723 -14.460  25.358  1.00 46.56           C
ATOM   1839  CG  ASP   231      17.886 -15.959  25.218  1.00 46.56           C
ATOM   1840  OD1 ASP   231      17.135 -16.564  24.408  1.00 46.56           O
ATOM   1841  OD2 ASP   231      18.770 -16.519  25.918  1.00 46.56           O
ATOM   1842  C   ASP   231      15.269 -14.461  25.137  1.00 46.56           C
ATOM   1843  O   ASP   231      15.292 -15.398  25.931  1.00 46.56           O
ATOM   1844  N   VAL   232      14.122 -13.820  24.830  1.00 90.61           N
ATOM   1845  CA  VAL   232      12.888 -14.321  25.366  1.00 90.61           C
ATOM   1846  CB  VAL   232      11.822 -13.277  25.461  1.00 90.61           C
ATOM   1847  CG1 VAL   232      11.235 -13.041  24.070  1.00 90.61           C
ATOM   1848  CG2 VAL   232      10.822 -13.695  26.540  1.00 90.61           C
ATOM   1849  C   VAL   232      12.507 -15.398  24.395  1.00 90.61           C
ATOM   1850  O   VAL   232      12.713 -15.226  23.193  1.00 90.61           O
ATOM   1851  N   PRO   233      12.000 -16.518  24.853  1.00 66.68           N
ATOM   1852  CA  PRO   233      11.710 -17.634  23.991  1.00 66.68           C
ATOM   1853  CD  PRO   233      12.042 -16.891  26.256  1.00 66.68           C
ATOM   1854  CB  PRO   233      11.128 -18.711  24.903  1.00 66.68           C
ATOM   1855  CG  PRO   233      11.774 -18.406  26.274  1.00 66.68           C
ATOM   1856  C   PRO   233      10.841 -17.201  22.862  1.00 66.68           C
ATOM   1857  O   PRO   233      11.161 -17.497  21.711  1.00 66.68           O
ATOM   1858  N   ARG   234       9.743 -16.486  23.152  1.00 95.80           N
ATOM   1859  CA  ARG   234       8.980 -15.966  22.065  0.83 95.80           C
ATOM   1860  CB  ARG   234       7.751 -16.838  21.749  0.83 95.80           C
ATOM   1861  CG  ARG   234       7.199 -16.685  20.329  0.75 95.80           C
ATOM   1862  CD  ARG   234       5.843 -15.986  20.251  0.75 95.80           C
ATOM   1863  NE  ARG   234       5.388 -16.072  18.836  0.75 95.80           N
ATOM   1864  CZ  ARG   234       4.429 -15.222  18.369  0.75 95.80           C
ATOM   1865  NH1 ARG   234       3.912 -14.265  19.192  0.75 95.80           N
ATOM   1866  NH2 ARG   234       3.988 -15.331  17.082  0.75 95.80           N
ATOM   1867  C   ARG   234       8.527 -14.625  22.556  1.00 95.80           C
ATOM   1868  O   ARG   234       7.669 -14.538  23.432  1.00 95.80           O
ATOM   1869  N   PRO   235       9.093 -13.574  22.029  1.00 59.59           N
ATOM   1870  CA  PRO   235       8.795 -12.230  22.458  1.00 59.59           C
ATOM   1871  CD  PRO   235      10.321 -13.659  21.255  1.00 59.59           C
ATOM   1872  CB  PRO   235       9.934 -11.361  21.915  1.00 59.59           C
ATOM   1873  CG  PRO   235      10.582 -12.215  20.805  1.00 59.59           C
ATOM   1874  C   PRO   235       7.449 -11.813  21.938  1.00 59.59           C
ATOM   1875  O   PRO   235       6.993 -12.365  20.939  1.00 59.59           O
ATOM   1876  N   ASP   236       6.800 -10.830  22.595  1.00 37.72           N
ATOM   1877  CA  ASP   236       5.486 -10.404  22.200  1.00 37.72           C
ATOM   1878  CB  ASP   236       4.817  -9.501  23.253  1.00 37.72           C
ATOM   1879  CG  ASP   236       3.352  -9.312  22.886  1.00 37.72           C
ATOM   1880  OD1 ASP   236       2.680 -10.327  22.557  1.00 37.72           O
ATOM   1881  OD2 ASP   236       2.889  -8.141  22.914  1.00 37.72           O
ATOM   1882  C   ASP   236       5.598  -9.609  20.925  1.00 37.72           C
ATOM   1883  O   ASP   236       6.242  -8.564  20.881  1.00 37.72           O
ATOM   1884  N   GLU   237       4.951 -10.081  19.839  1.00 44.08           N
ATOM   1885  CA  GLU   237       5.088  -9.414  18.574  1.00 44.08           C
ATOM   1886  CB  GLU   237       4.682 -10.260  17.348  1.00 44.08           C
ATOM   1887  CG  GLU   237       3.239 -10.749  17.273  1.00 44.08           C
ATOM   1888  CD  GLU   237       3.173 -11.615  16.019  1.00 44.08           C
ATOM   1889  OE1 GLU   237       4.199 -12.280  15.715  1.00 44.08           O
ATOM   1890  OE2 GLU   237       2.110 -11.619  15.347  1.00 44.08           O
ATOM   1891  C   GLU   237       4.432  -8.063  18.536  1.00 44.08           C
ATOM   1892  O   GLU   237       4.953  -7.142  17.909  1.00 44.08           O
ATOM   1893  N   LYS   238       3.276  -7.887  19.200  1.00 23.04           N
ATOM   1894  CA  LYS   238       2.598  -6.618  19.151  1.00 23.04           C
ATOM   1895  CB  LYS   238       1.276  -6.604  19.942  1.00 23.04           C
ATOM   1896  CG  LYS   238       0.167  -7.433  19.292  1.00 23.04           C
ATOM   1897  CD  LYS   238      -1.088  -7.547  20.156  1.00 23.04           C
ATOM   1898  CE  LYS   238      -2.256  -8.240  19.451  1.00 23.04           C
ATOM   1899  NZ  LYS   238      -3.452  -8.219  20.320  1.00 23.04           N
ATOM   1900  C   LYS   238       3.477  -5.565  19.754  1.00 23.04           C
ATOM   1901  O   LYS   238       3.544  -4.444  19.251  1.00 23.04           O
ATOM   1902  N   ILE   239       4.165  -5.892  20.864  1.00 26.55           N
ATOM   1903  CA  ILE   239       4.991  -4.917  21.519  1.00 26.55           C
ATOM   1904  CB  ILE   239       5.535  -5.370  22.849  1.00 26.55           C
ATOM   1905  CG2 ILE   239       4.335  -5.683  23.760  1.00 26.55           C
ATOM   1906  CG1 ILE   239       6.512  -6.544  22.700  1.00 26.55           C
ATOM   1907  CD1 ILE   239       7.284  -6.864  23.978  1.00 26.55           C
ATOM   1908  C   ILE   239       6.130  -4.554  20.612  1.00 26.55           C
ATOM   1909  O   ILE   239       6.492  -3.384  20.513  1.00 26.55           O
ATOM   1910  N   VAL   240       6.730  -5.552  19.930  1.00 20.45           N
ATOM   1911  CA  VAL   240       7.856  -5.316  19.061  1.00 20.45           C
ATOM   1912  CB  VAL   240       8.406  -6.585  18.475  1.00 20.45           C
ATOM   1913  CG1 VAL   240       9.546  -6.222  17.510  1.00 20.45           C
ATOM   1914  CG2 VAL   240       8.827  -7.523  19.620  1.00 20.45           C
ATOM   1915  C   VAL   240       7.457  -4.434  17.908  1.00 20.45           C
ATOM   1916  O   VAL   240       8.180  -3.506  17.552  1.00 20.45           O
ATOM   1917  N   MET   241       6.286  -4.698  17.290  1.00 22.58           N
ATOM   1918  CA  MET   241       5.844  -3.931  16.154  1.00 22.58           C
ATOM   1919  CB  MET   241       4.508  -4.404  15.560  1.00 22.58           C
ATOM   1920  CG  MET   241       4.584  -5.744  14.827  1.00 22.58           C
ATOM   1921  SD  MET   241       3.024  -6.255  14.048  1.00 22.58           S
ATOM   1922  CE  MET   241       2.243  -6.778  15.599  1.00 22.58           C
ATOM   1923  C   MET   241       5.638  -2.504  16.561  1.00 22.58           C
ATOM   1924  O   MET   241       5.953  -1.589  15.804  1.00 22.58           O
ATOM   1925  N   THR   242       5.091  -2.277  17.770  1.00 17.99           N
ATOM   1926  CA  THR   242       4.806  -0.940  18.217  1.00 17.99           C
ATOM   1927  CB  THR   242       4.175  -0.920  19.580  1.00 17.99           C
ATOM   1928  OG1 THR   242       2.961  -1.658  19.562  1.00 17.99           O
ATOM   1929  CG2 THR   242       3.896   0.537  19.986  1.00 17.99           C
ATOM   1930  C   THR   242       6.087  -0.161  18.286  1.00 17.99           C
ATOM   1931  O   THR   242       6.149   0.986  17.847  1.00 17.99           O
ATOM   1932  N   TYR   243       7.144  -0.772  18.854  1.00 48.17           N
ATOM   1933  CA  TYR   243       8.429  -0.151  19.029  1.00 48.17           C
ATOM   1934  CB  TYR   243       9.328  -1.046  19.909  1.00 48.17           C
ATOM   1935  CG  TYR   243      10.637  -0.399  20.198  1.00 48.17           C
ATOM   1936  CD1 TYR   243      10.699   0.735  20.975  1.00 48.17           C
ATOM   1937  CD2 TYR   243      11.808  -0.954  19.735  1.00 48.17           C
ATOM   1938  CE1 TYR   243      11.906   1.328  21.262  1.00 48.17           C
ATOM   1939  CE2 TYR   243      13.018  -0.365  20.016  1.00 48.17           C
ATOM   1940  CZ  TYR   243      13.069   0.780  20.777  1.00 48.17           C
ATOM   1941  OH  TYR   243      14.306   1.389  21.071  1.00 48.17           O
ATOM   1942  C   TYR   243       9.098   0.094  17.697  1.00 48.17           C
ATOM   1943  O   TYR   243       9.614   1.181  17.441  1.00 48.17           O
ATOM   1944  N   ILE   244       9.079  -0.911  16.798  1.00 77.07           N
ATOM   1945  CA  ILE   244       9.732  -0.839  15.513  1.00 77.07           C
ATOM   1946  CB  ILE   244       9.617  -2.117  14.733  1.00 77.07           C
ATOM   1947  CG2 ILE   244      10.203  -1.867  13.333  1.00 77.07           C
ATOM   1948  CG1 ILE   244      10.303  -3.271  15.485  1.00 77.07           C
ATOM   1949  CD1 ILE   244      11.798  -3.045  15.714  1.00 77.07           C
ATOM   1950  C   ILE   244       9.100   0.249  14.695  1.00 77.07           C
ATOM   1951  O   ILE   244       9.786   0.963  13.966  1.00 77.07           O
ATOM   1952  N   ALA   245       7.767   0.399  14.796  1.00 23.31           N
ATOM   1953  CA  ALA   245       7.039   1.372  14.027  1.00 23.31           C
ATOM   1954  CB  ALA   245       5.532   1.358  14.327  1.00 23.31           C
ATOM   1955  C   ALA   245       7.568   2.738  14.363  1.00 23.31           C
ATOM   1956  O   ALA   245       7.600   3.618  13.504  1.00 23.31           O
ATOM   1957  N   GLU   246       7.970   2.959  15.631  1.00 57.17           N
ATOM   1958  CA  GLU   246       8.483   4.240  16.040  1.00 57.17           C
ATOM   1959  CB  GLU   246       8.827   4.311  17.538  1.00 57.17           C
ATOM   1960  CG  GLU   246       7.595   4.349  18.443  1.00 57.17           C
ATOM   1961  CD  GLU   246       6.926   5.704  18.254  1.00 57.17           C
ATOM   1962  OE1 GLU   246       7.584   6.610  17.677  1.00 57.17           O
ATOM   1963  OE2 GLU   246       5.751   5.849  18.682  1.00 57.17           O
ATOM   1964  C   GLU   246       9.741   4.548  15.282  1.00 57.17           C
ATOM   1965  O   GLU   246       9.993   5.701  14.929  1.00 57.17           O
ATOM   1966  N   PHE   247      10.582   3.530  15.036  1.00 29.43           N
ATOM   1967  CA  PHE   247      11.792   3.725  14.285  1.00 29.43           C
ATOM   1968  CB  PHE   247      12.647   2.452  14.168  1.00 29.43           C
ATOM   1969  CG  PHE   247      13.372   2.285  15.455  1.00 29.43           C
ATOM   1970  CD1 PHE   247      12.736   1.794  16.570  1.00 29.43           C
ATOM   1971  CD2 PHE   247      14.705   2.621  15.535  1.00 29.43           C
ATOM   1972  CE1 PHE   247      13.424   1.648  17.751  1.00 29.43           C
ATOM   1973  CE2 PHE   247      15.397   2.476  16.713  1.00 29.43           C
ATOM   1974  CZ  PHE   247      14.753   1.988  17.825  1.00 29.43           C
ATOM   1975  C   PHE   247      11.439   4.159  12.896  1.00 29.43           C
ATOM   1976  O   PHE   247      12.069   5.051  12.330  1.00 29.43           O
ATOM   1977  N   PHE   248      10.408   3.535  12.303  1.00 26.46           N
ATOM   1978  CA  PHE   248      10.028   3.856  10.959  1.00 26.46           C
ATOM   1979  CB  PHE   248       8.816   3.032  10.485  1.00 26.46           C
ATOM   1980  CG  PHE   248       8.454   3.467   9.104  1.00 26.46           C
ATOM   1981  CD1 PHE   248       9.076   2.923   8.004  1.00 26.46           C
ATOM   1982  CD2 PHE   248       7.483   4.423   8.912  1.00 26.46           C
ATOM   1983  CE1 PHE   248       8.733   3.328   6.733  1.00 26.46           C
ATOM   1984  CE2 PHE   248       7.137   4.830   7.645  1.00 26.46           C
ATOM   1985  CZ  PHE   248       7.765   4.283   6.552  1.00 26.46           C
ATOM   1986  C   PHE   248       9.651   5.304  10.885  1.00 26.46           C
ATOM   1987  O   PHE   248      10.103   6.020   9.992  1.00 26.46           O
ATOM   1988  N   HIS   249       8.819   5.782  11.830  1.00 23.93           N
ATOM   1989  CA  HIS   249       8.372   7.145  11.788  1.00 23.93           C
ATOM   1990  ND1 HIS   249       5.055   7.149  11.867  1.00 23.93           N
ATOM   1991  CG  HIS   249       6.063   6.741  12.712  1.00 23.93           C
ATOM   1992  CB  HIS   249       7.356   7.475  12.891  1.00 23.93           C
ATOM   1993  NE2 HIS   249       4.362   5.262  12.817  1.00 23.93           N
ATOM   1994  CD2 HIS   249       5.623   5.588  13.284  1.00 23.93           C
ATOM   1995  CE1 HIS   249       4.063   6.230  11.968  1.00 23.93           C
ATOM   1996  C   HIS   249       9.541   8.067  11.959  1.00 23.93           C
ATOM   1997  O   HIS   249       9.686   9.040  11.221  1.00 23.93           O
ATOM   1998  N   LYS   250      10.426   7.770  12.928  1.00 76.92           N
ATOM   1999  CA  LYS   250      11.522   8.647  13.230  1.00 76.92           C
ATOM   2000  CB  LYS   250      12.379   8.126  14.401  1.00 76.92           C
ATOM   2001  CG  LYS   250      13.484   9.074  14.886  1.00 76.92           C
ATOM   2002  CD  LYS   250      14.627   9.295  13.888  1.00 76.92           C
ATOM   2003  CE  LYS   250      15.717  10.242  14.388  1.00 76.92           C
ATOM   2004  NZ  LYS   250      16.775  10.375  13.361  1.00 76.92           N
ATOM   2005  C   LYS   250      12.409   8.772  12.032  1.00 76.92           C
ATOM   2006  O   LYS   250      12.778   9.882  11.650  1.00 76.92           O
ATOM   2007  N   PHE   251      12.784   7.649  11.389  1.00 68.42           N
ATOM   2008  CA  PHE   251      13.655   7.826  10.267  1.00 68.42           C
ATOM   2009  CB  PHE   251      14.577   6.632   9.980  1.00 68.42           C
ATOM   2010  CG  PHE   251      15.337   6.243  11.198  1.00 68.42           C
ATOM   2011  CD1 PHE   251      16.250   7.087  11.784  1.00 68.42           C
ATOM   2012  CD2 PHE   251      15.154   4.985  11.727  1.00 68.42           C
ATOM   2013  CE1 PHE   251      16.943   6.689  12.904  1.00 68.42           C
ATOM   2014  CE2 PHE   251      15.845   4.582  12.844  1.00 68.42           C
ATOM   2015  CZ  PHE   251      16.741   5.437  13.434  1.00 68.42           C
ATOM   2016  C   PHE   251      12.765   7.874   9.076  1.00 68.42           C
ATOM   2017  O   PHE   251      12.753   6.960   8.251  1.00 68.42           O
ATOM   2018  N   GLY   252      12.019   8.970   8.916  1.00  9.80           N
ATOM   2019  CA  GLY   252      11.138   8.987   7.797  1.00  9.80           C
ATOM   2020  C   GLY   252      11.438  10.235   6.982  1.00  9.80           C
ATOM   2021  O   GLY   252      11.205  10.197   5.744  1.00  9.80           O
ATOM   2022  OXT GLY   252      11.898  11.243   7.583  1.00  9.80           O
END 
