# Supplementary material for: Alpha-actinin of the chlorarchiniophyte Bigelowiella natans
Source: PeerJ. 2018 Jan 17;6:e4288. doi: 10.7717/peerj.4288 (PMC5775757; doi:10.7717/peerj.4288)
Supplement: Supplemental Information 2 [file peerj-06-4288-s003.pdb]

EXPDTA    THEORETICAL MODEL, MODELLER 9v8 2017/08/24 05:34:19
REMARK   6 MODELLER OBJECTIVE FUNCTION:       615.7780
REMARK   6 MODELLER BEST TEMPLATE % SEQ ID: 100.000
SEQRES   1    199  GLY SER VAL LYS PRO GLY LYS ALA VAL GLU LYS MET ASP
SEQRES   2    199  ILE GLU SER LEU TYR GLY GLU ILE GLN ALA ASN LEU ARG
SEQRES   3    199  ILE ASN ASN ARG SER PRO TYR CYS PRO PRO GLY SER CYS
SEQRES   4    199  ALA PRO ASN SER LEU ASP SER LYS TRP HIS GLU LEU GLN
SEQRES   5    199  GLN ALA GLU ALA LYS TYR LYS ALA THR PRO GLU GLN LEU
SEQRES   6    199  GLN GLU PHE GLU GLU SER PHE ASN HIS PHE ASP ASP ASN
SEQRES   7    199  SER ASP GLY THR LEU ASN ARG ASP GLU PHE LYS ALA ALA
SEQRES   8    199  LEU SER ALA LEU GLY ILE ALA PHE LYS ASP ASP GLN ASP
SEQRES   9    199  PHE GLU LYS VAL PHE LYS LYS VAL GLY GLU GLY ALA GLU
SEQRES  10    199  THR ILE SER LYS ASP LEU TYR MET LYS TYR MET LYS ALA
SEQRES  11    199  ILE SER GLU ASP LYS GLY THR ALA GLU GLN VAL GLU THR
SEQRES  12    199  SER PHE MET ALA LEU ALA ASP GLY LYS SER TYR ILE THR
SEQRES  13    199  ALA GLU GLN LEU GLU GLY LEU PRO GLU GLU ASP LYS GLN
SEQRES  14    199  PHE LEU GLN ASP ASN MET GLU ALA GLY GLU GLU LYS GLY
SEQRES  15    199  ALA PHE ASN TYR LYS GLN LEU VAL GLN LYS SER PHE VAL
SEQRES  16    199  ASP GLU ALA GLU
ATOM      1  N   GLY     1     -59.226  26.355 104.277  1.00  0.91           N
ATOM      2  CA  GLY     1     -58.288  27.353 104.840  1.00  0.91           C
ATOM      3  C   GLY     1     -57.361  27.836 103.778  1.00  0.91           C
ATOM      4  O   GLY     1     -57.607  27.645 102.587  1.00  0.91           O
ATOM      5  N   SER     2     -56.259  28.486 104.193  1.00 11.87           N
ATOM      6  CA  SER     2     -55.316  28.979 103.239  1.00 11.87           C
ATOM      7  CB  SER     2     -54.300  29.970 103.831  1.00 11.87           C
ATOM      8  OG  SER     2     -53.492  29.322 104.802  1.00 11.87           O
ATOM      9  C   SER     2     -54.558  27.801 102.725  1.00 11.87           C
ATOM     10  O   SER     2     -54.566  26.730 103.330  1.00 11.87           O
ATOM     11  N   VAL     3     -53.896  27.972 101.567  1.00 21.95           N
ATOM     12  CA  VAL     3     -53.150  26.886 101.010  1.00 21.95           C
ATOM     13  CB  VAL     3     -53.199  26.830  99.511  1.00 21.95           C
ATOM     14  CG1 VAL     3     -52.272  25.699  99.032  1.00 21.95           C
ATOM     15  CG2 VAL     3     -54.664  26.664  99.074  1.00 21.95           C
ATOM     16  C   VAL     3     -51.725  27.092 101.397  1.00 21.95           C
ATOM     17  O   VAL     3     -51.229  28.217 101.419  1.00 21.95           O
ATOM     18  N   LYS     4     -51.034  25.990 101.741  1.00 47.06           N
ATOM     19  CA  LYS     4     -49.658  26.092 102.118  1.00 47.06           C
ATOM     20  CB  LYS     4     -49.105  24.815 102.775  1.00 47.06           C
ATOM     21  CG  LYS     4     -49.730  24.501 104.135  1.00 47.06           C
ATOM     22  CD  LYS     4     -49.457  23.076 104.620  1.00 47.06           C
ATOM     23  CE  LYS     4     -47.991  22.814 104.968  1.00 47.06           C
ATOM     24  NZ  LYS     4     -47.819  21.418 105.426  1.00 47.06           N
ATOM     25  C   LYS     4     -48.881  26.320 100.867  1.00 47.06           C
ATOM     26  O   LYS     4     -49.219  25.809  99.800  1.00 47.06           O
ATOM     27  N   PRO     5     -47.844  27.098 100.989  1.00 51.77           N
ATOM     28  CA  PRO     5     -47.009  27.410  99.866  1.00 51.77           C
ATOM     29  CD  PRO     5     -47.140  27.244 102.252  1.00 51.77           C
ATOM     30  CB  PRO     5     -45.843  28.206 100.442  1.00 51.77           C
ATOM     31  CG  PRO     5     -45.701  27.624 101.861  1.00 51.77           C
ATOM     32  C   PRO     5     -46.537  26.108  99.313  1.00 51.77           C
ATOM     33  O   PRO     5     -46.381  25.159 100.079  1.00 51.77           O
ATOM     34  N   GLY     6     -46.322  26.028  97.987  1.00  8.18           N
ATOM     35  CA  GLY     6     -45.879  24.787  97.430  1.00  8.18           C
ATOM     36  C   GLY     6     -45.875  24.935  95.946  1.00  8.18           C
ATOM     37  O   GLY     6     -46.009  26.035  95.415  1.00  8.18           O
ATOM     38  N   LYS     7     -45.720  23.801  95.240  1.00 70.46           N
ATOM     39  CA  LYS     7     -45.694  23.829  93.811  1.00 70.46           C
ATOM     40  CB  LYS     7     -45.354  22.469  93.176  1.00 70.46           C
ATOM     41  CG  LYS     7     -45.193  22.525  91.655  1.00 70.46           C
ATOM     42  CD  LYS     7     -44.565  21.260  91.068  1.00 70.46           C
ATOM     43  CE  LYS     7     -43.152  20.983  91.585  1.00 70.46           C
ATOM     44  NZ  LYS     7     -43.213  20.487  92.978  1.00 70.46           N
ATOM     45  C   LYS     7     -47.060  24.209  93.359  1.00 70.46           C
ATOM     46  O   LYS     7     -48.043  23.999  94.068  1.00 70.46           O
ATOM     47  N   ALA     8     -47.152  24.806  92.156  1.00 14.74           N
ATOM     48  CA  ALA     8     -48.432  25.207  91.668  1.00 14.74           C
ATOM     49  CB  ALA     8     -48.386  25.889  90.290  1.00 14.74           C
ATOM     50  C   ALA     8     -49.247  23.968  91.539  1.00 14.74           C
ATOM     51  O   ALA     8     -48.719  22.885  91.292  1.00 14.74           O
ATOM     52  N   VAL     9     -50.573  24.099  91.728  1.00 16.86           N
ATOM     53  CA  VAL     9     -51.412  22.946  91.653  1.00 16.86           C
ATOM     54  CB  VAL     9     -52.861  23.259  91.909  1.00 16.86           C
ATOM     55  CG1 VAL     9     -52.998  23.727  93.367  1.00 16.86           C
ATOM     56  CG2 VAL     9     -53.347  24.302  90.888  1.00 16.86           C
ATOM     57  C   VAL     9     -51.273  22.377  90.282  1.00 16.86           C
ATOM     58  O   VAL     9     -51.110  21.169  90.119  1.00 16.86           O
ATOM     59  N   GLU    10     -51.311  23.239  89.250  1.00 19.65           N
ATOM     60  CA  GLU    10     -51.169  22.733  87.920  1.00 19.65           C
ATOM     61  CB  GLU    10     -52.235  23.255  86.941  1.00 19.65           C
ATOM     62  CG  GLU    10     -52.111  22.665  85.535  1.00 19.65           C
ATOM     63  CD  GLU    10     -53.217  23.261  84.677  1.00 19.65           C
ATOM     64  OE1 GLU    10     -54.003  24.085  85.216  1.00 19.65           O
ATOM     65  OE2 GLU    10     -53.288  22.905  83.470  1.00 19.65           O
ATOM     66  C   GLU    10     -49.844  23.190  87.410  1.00 19.65           C
ATOM     67  O   GLU    10     -49.520  24.376  87.452  1.00 19.65           O
ATOM     68  N   LYS    11     -49.028  22.238  86.928  1.00138.18           N
ATOM     69  CA  LYS    11     -47.753  22.585  86.383  1.00138.18           C
ATOM     70  CB  LYS    11     -46.563  22.004  87.172  1.00138.18           C
ATOM     71  CG  LYS    11     -46.544  20.475  87.285  1.00138.18           C
ATOM     72  CD  LYS    11     -46.164  19.742  85.996  1.00138.18           C
ATOM     73  CE  LYS    11     -44.668  19.794  85.682  1.00138.18           C
ATOM     74  NZ  LYS    11     -43.924  18.916  86.615  1.00138.18           N
ATOM     75  C   LYS    11     -47.725  22.031  85.001  1.00138.18           C
ATOM     76  O   LYS    11     -48.437  21.075  84.696  1.00138.18           O
ATOM     77  N   MET    12     -46.913  22.632  84.113  1.00 70.52           N
ATOM     78  CA  MET    12     -46.874  22.113  82.781  1.00 70.52           C
ATOM     79  CB  MET    12     -46.731  23.196  81.696  1.00 70.52           C
ATOM     80  CG  MET    12     -45.414  23.972  81.759  1.00 70.52           C
ATOM     81  SD  MET    12     -45.222  25.257  80.487  1.00 70.52           S
ATOM     82  CE  MET    12     -43.523  25.692  80.960  1.00 70.52           C
ATOM     83  C   MET    12     -45.688  21.214  82.688  1.00 70.52           C
ATOM     84  O   MET    12     -44.551  21.633  82.899  1.00 70.52           O
ATOM     85  N   ASP    13     -45.934  19.925  82.392  1.00 24.66           N
ATOM     86  CA  ASP    13     -44.837  19.022  82.251  1.00 24.66           C
ATOM     87  CB  ASP    13     -45.247  17.539  82.345  1.00 24.66           C
ATOM     88  CG  ASP    13     -43.990  16.694  82.513  1.00 24.66           C
ATOM     89  OD1 ASP    13     -42.878  17.283  82.588  1.00 24.66           O
ATOM     90  OD2 ASP    13     -44.126  15.443  82.571  1.00 24.66           O
ATOM     91  C   ASP    13     -44.280  19.264  80.889  1.00 24.66           C
ATOM     92  O   ASP    13     -45.017  19.595  79.961  1.00 24.66           O
ATOM     93  N   ILE    14     -42.953  19.131  80.734  1.00 21.11           N
ATOM     94  CA  ILE    14     -42.377  19.336  79.442  1.00 21.11           C
ATOM     95  CB  ILE    14     -41.413  20.485  79.387  1.00 21.11           C
ATOM     96  CG2 ILE    14     -40.209  20.142  80.279  1.00 21.11           C
ATOM     97  CG1 ILE    14     -41.045  20.810  77.929  1.00 21.11           C
ATOM     98  CD1 ILE    14     -40.309  22.140  77.771  1.00 21.11           C
ATOM     99  C   ILE    14     -41.618  18.102  79.098  1.00 21.11           C
ATOM    100  O   ILE    14     -40.946  17.517  79.947  1.00 21.11           O
ATOM    101  N   GLU    15     -41.728  17.654  77.835  1.00 48.07           N
ATOM    102  CA  GLU    15     -41.002  16.488  77.439  1.00 48.07           C
ATOM    103  CB  GLU    15     -41.426  15.925  76.072  1.00 48.07           C
ATOM    104  CG  GLU    15     -40.650  14.671  75.661  1.00 48.07           C
ATOM    105  CD  GLU    15     -41.136  13.513  76.524  1.00 48.07           C
ATOM    106  OE1 GLU    15     -42.013  13.753  77.397  1.00 48.07           O
ATOM    107  OE2 GLU    15     -40.635  12.375  76.322  1.00 48.07           O
ATOM    108  C   GLU    15     -39.574  16.898  77.342  1.00 48.07           C
ATOM    109  O   GLU    15     -39.269  18.047  77.027  1.00 48.07           O
ATOM    110  N   SER    16     -38.651  15.965  77.636  1.00 18.90           N
ATOM    111  CA  SER    16     -37.267  16.317  77.570  1.00 18.90           C
ATOM    112  CB  SER    16     -36.496  16.051  78.875  1.00 18.90           C
ATOM    113  OG  SER    16     -36.460  14.658  79.146  1.00 18.90           O
ATOM    114  C   SER    16     -36.641  15.479  76.509  1.00 18.90           C
ATOM    115  O   SER    16     -37.063  14.352  76.255  1.00 18.90           O
ATOM    116  N   LEU    17     -35.618  16.040  75.839  1.00 66.14           N
ATOM    117  CA  LEU    17     -34.931  15.320  74.813  1.00 66.14           C
ATOM    118  CB  LEU    17     -34.673  16.151  73.545  1.00 66.14           C
ATOM    119  CG  LEU    17     -35.960  16.602  72.834  1.00 66.14           C
ATOM    120  CD1 LEU    17     -36.750  15.401  72.289  1.00 66.14           C
ATOM    121  CD2 LEU    17     -36.806  17.516  73.736  1.00 66.14           C
ATOM    122  C   LEU    17     -33.602  14.955  75.377  1.00 66.14           C
ATOM    123  O   LEU    17     -33.098  15.619  76.283  1.00 66.14           O
ATOM    124  N   TYR    18     -33.004  13.861  74.874  1.00 29.74           N
ATOM    125  CA  TYR    18     -31.724  13.482  75.385  1.00 29.74           C
ATOM    126  CB  TYR    18     -31.611  11.982  75.704  1.00 29.74           C
ATOM    127  CG  TYR    18     -30.236  11.731  76.220  1.00 29.74           C
ATOM    128  CD1 TYR    18     -29.930  11.962  77.541  1.00 29.74           C
ATOM    129  CD2 TYR    18     -29.252  11.262  75.381  1.00 29.74           C
ATOM    130  CE1 TYR    18     -28.662  11.730  78.018  1.00 29.74           C
ATOM    131  CE2 TYR    18     -27.981  11.030  75.850  1.00 29.74           C
ATOM    132  CZ  TYR    18     -27.685  11.263  77.171  1.00 29.74           C
ATOM    133  OH  TYR    18     -26.382  11.026  77.657  1.00 29.74           O
ATOM    134  C   TYR    18     -30.724  13.790  74.324  1.00 29.74           C
ATOM    135  O   TYR    18     -30.751  13.215  73.238  1.00 29.74           O
ATOM    136  N   GLY    19     -29.817  14.736  74.624  1.00 10.66           N
ATOM    137  CA  GLY    19     -28.799  15.106  73.689  1.00 10.66           C
ATOM    138  C   GLY    19     -29.376  16.162  72.808  1.00 10.66           C
ATOM    139  O   GLY    19     -30.585  16.206  72.586  1.00 10.66           O
ATOM    140  N   GLU    20     -28.511  17.045  72.275  1.00 54.57           N
ATOM    141  CA  GLU    20     -28.991  18.062  71.389  1.00 54.57           C
ATOM    142  CB  GLU    20     -28.846  19.485  71.959  1.00 54.57           C
ATOM    143  CG  GLU    20     -29.427  20.583  71.066  1.00 54.57           C
ATOM    144  CD  GLU    20     -28.412  20.908  69.980  1.00 54.57           C
ATOM    145  OE1 GLU    20     -27.209  21.069  70.322  1.00 54.57           O
ATOM    146  OE2 GLU    20     -28.825  21.004  68.794  1.00 54.57           O
ATOM    147  C   GLU    20     -28.160  17.974  70.153  1.00 54.57           C
ATOM    148  O   GLU    20     -26.934  17.915  70.225  1.00 54.57           O
ATOM    149  N   ILE    21     -28.815  17.939  68.979  1.00 71.45           N
ATOM    150  CA  ILE    21     -28.066  17.862  67.761  1.00 71.45           C
ATOM    151  CB  ILE    21     -28.336  16.621  66.955  1.00 71.45           C
ATOM    152  CG2 ILE    21     -27.922  15.413  67.810  1.00 71.45           C
ATOM    153  CG1 ILE    21     -29.799  16.571  66.480  1.00 71.45           C
ATOM    154  CD1 ILE    21     -30.823  16.500  67.611  1.00 71.45           C
ATOM    155  C   ILE    21     -28.458  19.029  66.919  1.00 71.45           C
ATOM    156  O   ILE    21     -29.643  19.300  66.728  1.00 71.45           O
ATOM    157  N   GLN    22     -27.458  19.773  66.412  1.00 28.45           N
ATOM    158  CA  GLN    22     -27.759  20.887  65.568  1.00 28.45           C
ATOM    159  CB  GLN    22     -27.623  22.249  66.277  1.00 28.45           C
ATOM    160  CG  GLN    22     -26.205  22.578  66.758  1.00 28.45           C
ATOM    161  CD  GLN    22     -25.416  23.185  65.605  1.00 28.45           C
ATOM    162  OE1 GLN    22     -25.957  23.471  64.537  1.00 28.45           O
ATOM    163  NE2 GLN    22     -24.092  23.398  65.829  1.00 28.45           N
ATOM    164  C   GLN    22     -26.794  20.858  64.432  1.00 28.45           C
ATOM    165  O   GLN    22     -25.612  20.570  64.615  1.00 28.45           O
ATOM    166  N   ALA    23     -27.287  21.140  63.212  1.00 20.31           N
ATOM    167  CA  ALA    23     -26.411  21.167  62.082  1.00 20.31           C
ATOM    168  CB  ALA    23     -26.177  19.785  61.449  1.00 20.31           C
ATOM    169  C   ALA    23     -27.061  22.021  61.046  1.00 20.31           C
ATOM    170  O   ALA    23     -28.280  22.177  61.030  1.00 20.31           O
ATOM    171  N   ASN    24     -26.246  22.622  60.159  1.00 20.92           N
ATOM    172  CA  ASN    24     -26.805  23.414  59.108  1.00 20.92           C
ATOM    173  CB  ASN    24     -26.396  24.897  59.159  1.00 20.92           C
ATOM    174  CG  ASN    24     -24.890  24.987  58.965  1.00 20.92           C
ATOM    175  OD1 ASN    24     -24.122  24.287  59.623  1.00 20.92           O
ATOM    176  ND2 ASN    24     -24.452  25.872  58.028  1.00 20.92           N
ATOM    177  C   ASN    24     -26.287  22.850  57.829  1.00 20.92           C
ATOM    178  O   ASN    24     -25.101  22.555  57.706  1.00 20.92           O
ATOM    179  N   LEU    25     -27.181  22.657  56.841  1.00 65.59           N
ATOM    180  CA  LEU    25     -26.738  22.125  55.591  1.00 65.59           C
ATOM    181  CB  LEU    25     -27.400  20.786  55.222  1.00 65.59           C
ATOM    182  CG  LEU    25     -27.057  19.642  56.194  1.00 65.59           C
ATOM    183  CD1 LEU    25     -27.573  19.937  57.610  1.00 65.59           C
ATOM    184  CD2 LEU    25     -27.544  18.287  55.654  1.00 65.59           C
ATOM    185  C   LEU    25     -27.108  23.104  54.529  1.00 65.59           C
ATOM    186  O   LEU    25     -28.214  23.642  54.523  1.00 65.59           O
ATOM    187  N   ARG    26     -26.170  23.378  53.606  1.00124.29           N
ATOM    188  CA  ARG    26     -26.471  24.268  52.527  1.00124.29           C
ATOM    189  CB  ARG    26     -25.613  25.543  52.513  1.00124.29           C
ATOM    190  CG  ARG    26     -25.947  26.487  51.355  1.00124.29           C
ATOM    191  CD  ARG    26     -27.352  27.088  51.437  1.00124.29           C
ATOM    192  NE  ARG    26     -27.351  28.084  52.545  1.00124.29           N
ATOM    193  CZ  ARG    26     -26.964  29.369  52.302  1.00124.29           C
ATOM    194  NH1 ARG    26     -26.576  29.739  51.047  1.00124.29           N
ATOM    195  NH2 ARG    26     -26.968  30.285  53.314  1.00124.29           N
ATOM    196  C   ARG    26     -26.185  23.524  51.269  1.00124.29           C
ATOM    197  O   ARG    26     -25.173  22.834  51.162  1.00124.29           O
ATOM    198  N   ILE    27     -27.087  23.634  50.276  1.00 21.56           N
ATOM    199  CA  ILE    27     -26.855  22.940  49.046  1.00 21.56           C
ATOM    200  CB  ILE    27     -27.907  21.915  48.725  1.00 21.56           C
ATOM    201  CG2 ILE    27     -29.249  22.639  48.522  1.00 21.56           C
ATOM    202  CG1 ILE    27     -27.469  21.052  47.532  1.00 21.56           C
ATOM    203  CD1 ILE    27     -28.331  19.806  47.332  1.00 21.56           C
ATOM    204  C   ILE    27     -26.845  23.945  47.942  1.00 21.56           C
ATOM    205  O   ILE    27     -27.712  24.814  47.864  1.00 21.56           O
ATOM    206  N   ASN    28     -25.823  23.865  47.072  1.00 21.99           N
ATOM    207  CA  ASN    28     -25.750  24.755  45.952  1.00 21.99           C
ATOM    208  CB  ASN    28     -24.560  25.728  46.020  1.00 21.99           C
ATOM    209  CG  ASN    28     -24.648  26.681  44.836  1.00 21.99           C
ATOM    210  OD1 ASN    28     -24.601  26.264  43.679  1.00 21.99           O
ATOM    211  ND2 ASN    28     -24.779  28.002  45.130  1.00 21.99           N
ATOM    212  C   ASN    28     -25.565  23.895  44.748  1.00 21.99           C
ATOM    213  O   ASN    28     -24.827  22.913  44.787  1.00 21.99           O
ATOM    214  N   ASN    29     -26.255  24.229  43.642  1.00 20.08           N
ATOM    215  CA  ASN    29     -26.104  23.423  42.469  1.00 20.08           C
ATOM    216  CB  ASN    29     -27.434  22.891  41.909  1.00 20.08           C
ATOM    217  CG  ASN    29     -28.280  24.082  41.480  1.00 20.08           C
ATOM    218  OD1 ASN    29     -28.403  25.067  42.205  1.00 20.08           O
ATOM    219  ND2 ASN    29     -28.879  23.993  40.262  1.00 20.08           N
ATOM    220  C   ASN    29     -25.478  24.265  41.410  1.00 20.08           C
ATOM    221  O   ASN    29     -25.891  25.399  41.170  1.00 20.08           O
ATOM    222  N   ARG    30     -24.429  23.725  40.759  1.00 46.92           N
ATOM    223  CA  ARG    30     -23.790  24.438  39.696  1.00 46.92           C
ATOM    224  CB  ARG    30     -22.488  25.145  40.111  1.00 46.92           C
ATOM    225  CG  ARG    30     -21.822  25.899  38.958  1.00 46.92           C
ATOM    226  CD  ARG    30     -20.525  26.611  39.346  1.00 46.92           C
ATOM    227  NE  ARG    30     -20.009  27.289  38.123  1.00 46.92           N
ATOM    228  CZ  ARG    30     -18.978  28.177  38.214  1.00 46.92           C
ATOM    229  NH1 ARG    30     -18.406  28.439  39.427  1.00 46.92           N
ATOM    230  NH2 ARG    30     -18.519  28.807  37.094  1.00 46.92           N
ATOM    231  C   ARG    30     -23.427  23.420  38.668  1.00 46.92           C
ATOM    232  O   ARG    30     -23.311  22.235  38.973  1.00 46.92           O
ATOM    233  N   SER    31     -23.258  23.858  37.406  1.00 25.23           N
ATOM    234  CA  SER    31     -22.885  22.921  36.391  1.00 25.23           C
ATOM    235  CB  SER    31     -23.782  22.976  35.142  1.00 25.23           C
ATOM    236  OG  SER    31     -23.652  24.238  34.504  1.00 25.23           O
ATOM    237  C   SER    31     -21.504  23.279  35.960  1.00 25.23           C
ATOM    238  O   SER    31     -21.188  24.442  35.716  1.00 25.23           O
ATOM    239  N   PRO    32     -20.662  22.290  35.899  1.00 59.62           N
ATOM    240  CA  PRO    32     -19.314  22.527  35.469  1.00 59.62           C
ATOM    241  CD  PRO    32     -20.743  21.183  36.836  1.00 59.62           C
ATOM    242  CB  PRO    32     -18.468  21.391  36.050  1.00 59.62           C
ATOM    243  CG  PRO    32     -19.492  20.348  36.533  1.00 59.62           C
ATOM    244  C   PRO    32     -19.261  22.623  33.982  1.00 59.62           C
ATOM    245  O   PRO    32     -20.131  22.066  33.316  1.00 59.62           O
ATOM    246  N   TYR    33     -18.255  23.340  33.446  1.00 29.36           N
ATOM    247  CA  TYR    33     -18.105  23.443  32.026  1.00 29.36           C
ATOM    248  CB  TYR    33     -18.344  24.857  31.471  1.00 29.36           C
ATOM    249  CG  TYR    33     -18.125  24.783  29.998  1.00 29.36           C
ATOM    250  CD1 TYR    33     -19.122  24.334  29.162  1.00 29.36           C
ATOM    251  CD2 TYR    33     -16.920  25.162  29.454  1.00 29.36           C
ATOM    252  CE1 TYR    33     -18.918  24.265  27.804  1.00 29.36           C
ATOM    253  CE2 TYR    33     -16.710  25.095  28.098  1.00 29.36           C
ATOM    254  CZ  TYR    33     -17.711  24.648  27.270  1.00 29.36           C
ATOM    255  OH  TYR    33     -17.498  24.578  25.877  1.00 29.36           O
ATOM    256  C   TYR    33     -16.690  23.091  31.721  1.00 29.36           C
ATOM    257  O   TYR    33     -15.787  23.401  32.496  1.00 29.36           O
ATOM    258  N   CYS    34     -16.460  22.405  30.587  1.00 32.47           N
ATOM    259  CA  CYS    34     -15.111  22.065  30.256  1.00 32.47           C
ATOM    260  CB  CYS    34     -14.931  20.590  29.856  1.00 32.47           C
ATOM    261  SG  CYS    34     -15.296  19.449  31.224  1.00 32.47           S
ATOM    262  C   CYS    34     -14.710  22.895  29.084  1.00 32.47           C
ATOM    263  O   CYS    34     -15.113  22.645  27.947  1.00 32.47           O
ATOM    264  N   PRO    35     -13.947  23.909  29.361  1.00 65.82           N
ATOM    265  CA  PRO    35     -13.399  24.754  28.339  1.00 65.82           C
ATOM    266  CD  PRO    35     -13.974  24.561  30.657  1.00 65.82           C
ATOM    267  CB  PRO    35     -12.862  25.996  29.057  1.00 65.82           C
ATOM    268  CG  PRO    35     -12.867  25.621  30.551  1.00 65.82           C
ATOM    269  C   PRO    35     -12.386  24.037  27.501  1.00 65.82           C
ATOM    270  O   PRO    35     -12.219  24.421  26.344  1.00 65.82           O
ATOM    271  N   PRO    36     -11.702  23.050  28.016  1.00 53.00           N
ATOM    272  CA  PRO    36     -10.759  22.355  27.184  1.00 53.00           C
ATOM    273  CD  PRO    36     -11.200  23.161  29.382  1.00 53.00           C
ATOM    274  CB  PRO    36      -9.794  21.643  28.127  1.00 53.00           C
ATOM    275  CG  PRO    36      -9.800  22.530  29.380  1.00 53.00           C
ATOM    276  C   PRO    36     -11.460  21.436  26.243  1.00 53.00           C
ATOM    277  O   PRO    36     -12.666  21.234  26.384  1.00 53.00           O
ATOM    278  N   GLY    37     -10.716  20.867  25.275  1.00 14.82           N
ATOM    279  CA  GLY    37     -11.309  19.980  24.321  1.00 14.82           C
ATOM    280  C   GLY    37     -11.399  20.702  23.019  1.00 14.82           C
ATOM    281  O   GLY    37     -11.704  20.097  21.989  1.00 14.82           O
ATOM    282  N   SER    38     -11.138  22.021  23.021  1.00 25.61           N
ATOM    283  CA  SER    38     -11.186  22.724  21.778  1.00 25.61           C
ATOM    284  CB  SER    38     -12.031  24.009  21.826  1.00 25.61           C
ATOM    285  OG  SER    38     -12.026  24.645  20.557  1.00 25.61           O
ATOM    286  C   SER    38      -9.788  23.129  21.446  1.00 25.61           C
ATOM    287  O   SER    38      -9.093  23.733  22.266  1.00 25.61           O
ATOM    288  N   CYS    39      -9.330  22.780  20.231  1.00 26.16           N
ATOM    289  CA  CYS    39      -8.010  23.154  19.816  1.00 26.16           C
ATOM    290  CB  CYS    39      -6.928  22.146  20.235  1.00 26.16           C
ATOM    291  SG  CYS    39      -6.762  22.013  22.041  1.00 26.16           S
ATOM    292  C   CYS    39      -8.027  23.197  18.325  1.00 26.16           C
ATOM    293  O   CYS    39      -8.799  22.485  17.685  1.00 26.16           O
ATOM    294  N   ALA    40      -7.182  24.058  17.725  1.00 25.59           N
ATOM    295  CA  ALA    40      -7.151  24.109  16.293  1.00 25.59           C
ATOM    296  CB  ALA    40      -8.024  25.228  15.698  1.00 25.59           C
ATOM    297  C   ALA    40      -5.744  24.382  15.875  1.00 25.59           C
ATOM    298  O   ALA    40      -4.976  25.038  16.578  1.00 25.59           O
ATOM    299  N   PRO    41      -5.389  23.843  14.743  1.00 59.45           N
ATOM    300  CA  PRO    41      -4.087  24.090  14.187  1.00 59.45           C
ATOM    301  CD  PRO    41      -5.915  22.552  14.337  1.00 59.45           C
ATOM    302  CB  PRO    41      -3.795  22.924  13.240  1.00 59.45           C
ATOM    303  CG  PRO    41      -5.154  22.229  13.044  1.00 59.45           C
ATOM    304  C   PRO    41      -4.126  25.421  13.513  1.00 59.45           C
ATOM    305  O   PRO    41      -5.217  25.878  13.181  1.00 59.45           O
ATOM    306  N   ASN    42      -2.964  26.072  13.312  1.00 59.01           N
ATOM    307  CA  ASN    42      -3.021  27.348  12.665  1.00 59.01           C
ATOM    308  CB  ASN    42      -2.094  28.395  13.303  1.00 59.01           C
ATOM    309  CG  ASN    42      -2.631  28.708  14.692  1.00 59.01           C
ATOM    310  OD1 ASN    42      -1.895  28.685  15.676  1.00 59.01           O
ATOM    311  ND2 ASN    42      -3.954  29.012  14.775  1.00 59.01           N
ATOM    312  C   ASN    42      -2.583  27.172  11.247  1.00 59.01           C
ATOM    313  O   ASN    42      -1.498  27.611  10.867  1.00 59.01           O
ATOM    314  N   SER    43      -3.440  26.527  10.433  1.00 39.28           N
ATOM    315  CA  SER    43      -3.211  26.353   9.027  1.00 39.28           C
ATOM    316  CB  SER    43      -3.406  27.656   8.224  1.00 39.28           C
ATOM    317  OG  SER    43      -3.174  27.431   6.840  1.00 39.28           O
ATOM    318  C   SER    43      -1.822  25.844   8.799  1.00 39.28           C
ATOM    319  O   SER    43      -1.109  26.336   7.925  1.00 39.28           O
ATOM    320  N   LEU    44      -1.382  24.842   9.581  1.00 67.83           N
ATOM    321  CA  LEU    44      -0.055  24.356   9.342  1.00 67.83           C
ATOM    322  CB  LEU    44       0.359  23.243  10.320  1.00 67.83           C
ATOM    323  CG  LEU    44       0.412  23.705  11.789  1.00 67.83           C
ATOM    324  CD1 LEU    44       1.497  24.775  11.999  1.00 67.83           C
ATOM    325  CD2 LEU    44      -0.972  24.147  12.292  1.00 67.83           C
ATOM    326  C   LEU    44      -0.044  23.775   7.962  1.00 67.83           C
ATOM    327  O   LEU    44       0.809  24.111   7.141  1.00 67.83           O
ATOM    328  N   ASP    45      -1.032  22.906   7.674  1.00 38.30           N
ATOM    329  CA  ASP    45      -1.212  22.304   6.384  1.00 38.30           C
ATOM    330  CB  ASP    45      -1.739  23.288   5.326  1.00 38.30           C
ATOM    331  CG  ASP    45      -3.180  23.634   5.672  1.00 38.30           C
ATOM    332  OD1 ASP    45      -3.820  22.838   6.410  1.00 38.30           O
ATOM    333  OD2 ASP    45      -3.661  24.698   5.202  1.00 38.30           O
ATOM    334  C   ASP    45       0.068  21.728   5.870  1.00 38.30           C
ATOM    335  O   ASP    45       0.429  21.957   4.718  1.00 38.30           O
ATOM    336  N   SER    46       0.794  20.961   6.700  1.00 18.61           N
ATOM    337  CA  SER    46       1.983  20.346   6.188  1.00 18.61           C
ATOM    338  CB  SER    46       2.986  19.938   7.280  1.00 18.61           C
ATOM    339  OG  SER    46       4.131  19.337   6.693  1.00 18.61           O
ATOM    340  C   SER    46       1.536  19.104   5.490  1.00 18.61           C
ATOM    341  O   SER    46       0.387  18.688   5.630  1.00 18.61           O
ATOM    342  N   LYS    47       2.424  18.485   4.689  1.00 78.38           N
ATOM    343  CA  LYS    47       2.017  17.283   4.028  1.00 78.38           C
ATOM    344  CB  LYS    47       2.230  17.291   2.504  1.00 78.38           C
ATOM    345  CG  LYS    47       3.699  17.326   2.084  1.00 78.38           C
ATOM    346  CD  LYS    47       3.911  16.961   0.613  1.00 78.38           C
ATOM    347  CE  LYS    47       3.328  17.986  -0.362  1.00 78.38           C
ATOM    348  NZ  LYS    47       3.575  17.556  -1.756  1.00 78.38           N
ATOM    349  C   LYS    47       2.837  16.165   4.579  1.00 78.38           C
ATOM    350  O   LYS    47       4.028  16.327   4.848  1.00 78.38           O
ATOM    351  N   TRP    48       2.202  14.996   4.789  1.00 31.60           N
ATOM    352  CA  TRP    48       2.908  13.858   5.295  1.00 31.60           C
ATOM    353  CB  TRP    48       2.562  13.515   6.754  1.00 31.60           C
ATOM    354  CG  TRP    48       3.058  14.526   7.761  1.00 31.60           C
ATOM    355  CD2 TRP    48       4.306  14.415   8.461  1.00 31.60           C
ATOM    356  CD1 TRP    48       2.469  15.674   8.201  1.00 31.60           C
ATOM    357  NE1 TRP    48       3.274  16.289   9.130  1.00 31.60           N
ATOM    358  CE2 TRP    48       4.409  15.523   9.299  1.00 31.60           C
ATOM    359  CE3 TRP    48       5.286  13.466   8.408  1.00 31.60           C
ATOM    360  CZ2 TRP    48       5.498  15.700  10.104  1.00 31.60           C
ATOM    361  CZ3 TRP    48       6.384  13.646   9.220  1.00 31.60           C
ATOM    362  CH2 TRP    48       6.488  14.742  10.051  1.00 31.60           C
ATOM    363  C   TRP    48       2.491  12.691   4.464  1.00 31.60           C
ATOM    364  O   TRP    48       1.441  12.718   3.826  1.00 31.60           O
ATOM    365  N   HIS    49       3.323  11.633   4.437  1.00 29.19           N
ATOM    366  CA  HIS    49       2.964  10.487   3.656  1.00 29.19           C
ATOM    367  ND1 HIS    49       4.048  11.093   0.549  1.00 29.19           N
ATOM    368  CG  HIS    49       4.627  10.903   1.783  1.00 29.19           C
ATOM    369  CB  HIS    49       4.123   9.933   2.811  1.00 29.19           C
ATOM    370  NE2 HIS    49       5.793  12.466   0.648  1.00 29.19           N
ATOM    371  CD2 HIS    49       5.691  11.751   1.828  1.00 29.19           C
ATOM    372  CE1 HIS    49       4.786  12.037  -0.089  1.00 29.19           C
ATOM    373  C   HIS    49       2.563   9.408   4.602  1.00 29.19           C
ATOM    374  O   HIS    49       3.369   8.944   5.407  1.00 29.19           O
ATOM    375  N   GLU    50       1.281   8.991   4.548  1.00 72.27           N
ATOM    376  CA  GLU    50       0.872   7.926   5.413  1.00 72.27           C
ATOM    377  CB  GLU    50       0.734   8.344   6.888  1.00 72.27           C
ATOM    378  CG  GLU    50      -0.362   9.378   7.148  1.00 72.27           C
ATOM    379  CD  GLU    50       0.121  10.735   6.658  1.00 72.27           C
ATOM    380  OE1 GLU    50       1.298  11.084   6.938  1.00 72.27           O
ATOM    381  OE2 GLU    50      -0.684  11.442   5.994  1.00 72.27           O
ATOM    382  C   GLU    50      -0.482   7.448   4.987  1.00 72.27           C
ATOM    383  O   GLU    50      -1.270   8.204   4.430  1.00 72.27           O
ATOM    384  N   LEU    51      -0.765   6.155   5.240  1.00 47.72           N
ATOM    385  CA  LEU    51      -2.037   5.544   4.961  1.00 47.72           C
ATOM    386  CB  LEU    51      -1.974   4.486   3.839  1.00 47.72           C
ATOM    387  CG  LEU    51      -3.325   3.816   3.510  1.00 47.72           C
ATOM    388  CD1 LEU    51      -4.334   4.826   2.944  1.00 47.72           C
ATOM    389  CD2 LEU    51      -3.138   2.581   2.611  1.00 47.72           C
ATOM    390  C   LEU    51      -2.402   4.839   6.237  1.00 47.72           C
ATOM    391  O   LEU    51      -1.647   4.887   7.204  1.00 47.72           O
ATOM    392  N   GLN    52      -3.598   4.215   6.283  1.00 50.04           N
ATOM    393  CA  GLN    52      -4.068   3.437   7.398  1.00 50.04           C
ATOM    394  CB  GLN    52      -3.295   2.114   7.606  1.00 50.04           C
ATOM    395  CG  GLN    52      -1.823   2.273   7.988  1.00 50.04           C
ATOM    396  CD  GLN    52      -1.184   0.891   8.009  1.00 50.04           C
ATOM    397  OE1 GLN    52      -1.772  -0.087   7.552  1.00 50.04           O
ATOM    398  NE2 GLN    52       0.063   0.808   8.546  1.00 50.04           N
ATOM    399  C   GLN    52      -4.039   4.255   8.646  1.00 50.04           C
ATOM    400  O   GLN    52      -3.813   3.744   9.744  1.00 50.04           O
ATOM    401  N   GLN    53      -4.286   5.566   8.491  1.00 99.89           N
ATOM    402  CA  GLN    53      -4.424   6.481   9.585  1.00 99.89           C
ATOM    403  CB  GLN    53      -5.637   6.169  10.478  1.00 99.89           C
ATOM    404  CG  GLN    53      -6.978   6.462   9.798  1.00 99.89           C
ATOM    405  CD  GLN    53      -7.151   5.507   8.626  1.00 99.89           C
ATOM    406  OE1 GLN    53      -7.509   5.918   7.523  1.00 99.89           O
ATOM    407  NE2 GLN    53      -6.900   4.194   8.870  1.00 99.89           N
ATOM    408  C   GLN    53      -3.208   6.547  10.439  1.00 99.89           C
ATOM    409  O   GLN    53      -3.303   7.019  11.570  1.00 99.89           O
ATOM    410  N   ALA    54      -2.025   6.136   9.940  1.00 39.31           N
ATOM    411  CA  ALA    54      -0.914   6.270  10.837  1.00 39.31           C
ATOM    412  CB  ALA    54      -1.097   5.517  12.170  1.00 39.31           C
ATOM    413  C   ALA    54       0.329   5.699  10.230  1.00 39.31           C
ATOM    414  O   ALA    54       0.285   5.024   9.203  1.00 39.31           O
ATOM    415  N   GLU    55       1.486   5.970  10.880  1.00 76.27           N
ATOM    416  CA  GLU    55       2.755   5.488  10.416  1.00 76.27           C
ATOM    417  CB  GLU    55       3.028   5.867   8.944  1.00 76.27           C
ATOM    418  CG  GLU    55       2.901   7.360   8.621  1.00 76.27           C
ATOM    419  CD  GLU    55       4.287   7.967   8.498  1.00 76.27           C
ATOM    420  OE1 GLU    55       5.229   7.206   8.151  1.00 76.27           O
ATOM    421  OE2 GLU    55       4.426   9.194   8.751  1.00 76.27           O
ATOM    422  C   GLU    55       3.816   6.053  11.313  1.00 76.27           C
ATOM    423  O   GLU    55       3.616   6.190  12.518  1.00 76.27           O
ATOM    424  N   ALA    56       4.980   6.400  10.729  1.00 43.17           N
ATOM    425  CA  ALA    56       6.097   6.953  11.444  1.00 43.17           C
ATOM    426  CB  ALA    56       5.751   8.242  12.210  1.00 43.17           C
ATOM    427  C   ALA    56       6.630   5.962  12.416  1.00 43.17           C
ATOM    428  O   ALA    56       6.975   6.297  13.549  1.00 43.17           O
ATOM    429  N   LYS    57       6.707   4.691  11.994  1.00 64.71           N
ATOM    430  CA  LYS    57       7.326   3.732  12.850  1.00 64.71           C
ATOM    431  CB  LYS    57       6.681   2.336  12.814  1.00 64.71           C
ATOM    432  CG  LYS    57       5.263   2.306  13.388  1.00 64.71           C
ATOM    433  CD  LYS    57       4.562   0.955  13.227  1.00 64.71           C
ATOM    434  CE  LYS    57       4.277   0.569  11.776  1.00 64.71           C
ATOM    435  NZ  LYS    57       3.661  -0.776  11.732  1.00 64.71           N
ATOM    436  C   LYS    57       8.733   3.606  12.378  1.00 64.71           C
ATOM    437  O   LYS    57       9.122   4.207  11.380  1.00 64.71           O
ATOM    438  N   TYR    58       9.553   2.842  13.113  1.00 33.66           N
ATOM    439  CA  TYR    58      10.916   2.684  12.715  1.00 33.66           C
ATOM    440  CB  TYR    58      11.930   3.083  13.798  1.00 33.66           C
ATOM    441  CG  TYR    58      11.789   4.551  13.995  1.00 33.66           C
ATOM    442  CD1 TYR    58      10.797   5.050  14.806  1.00 33.66           C
ATOM    443  CD2 TYR    58      12.643   5.424  13.365  1.00 33.66           C
ATOM    444  CE1 TYR    58      10.662   6.405  14.988  1.00 33.66           C
ATOM    445  CE2 TYR    58      12.514   6.781  13.544  1.00 33.66           C
ATOM    446  CZ  TYR    58      11.521   7.272  14.356  1.00 33.66           C
ATOM    447  OH  TYR    58      11.385   8.664  14.542  1.00 33.66           O
ATOM    448  C   TYR    58      11.105   1.238  12.440  1.00 33.66           C
ATOM    449  O   TYR    58      10.359   0.393  12.936  1.00 33.66           O
ATOM    450  N   LYS    59      12.103   0.932  11.597  1.00102.07           N
ATOM    451  CA  LYS    59      12.375  -0.413  11.203  1.00102.07           C
ATOM    452  CB  LYS    59      13.524  -0.500  10.186  1.00102.07           C
ATOM    453  CG  LYS    59      13.271   0.252   8.877  1.00102.07           C
ATOM    454  CD  LYS    59      12.087  -0.283   8.072  1.00102.07           C
ATOM    455  CE  LYS    59      12.345  -1.651   7.442  1.00102.07           C
ATOM    456  NZ  LYS    59      11.136  -2.120   6.730  1.00102.07           N
ATOM    457  C   LYS    59      12.823  -1.168  12.409  1.00102.07           C
ATOM    458  O   LYS    59      13.625  -0.677  13.199  1.00102.07           O
ATOM    459  N   ALA    60      12.291  -2.391  12.586  1.00 18.98           N
ATOM    460  CA  ALA    60      12.720  -3.213  13.675  1.00 18.98           C
ATOM    461  CB  ALA    60      11.589  -3.606  14.640  1.00 18.98           C
ATOM    462  C   ALA    60      13.231  -4.462  13.042  1.00 18.98           C
ATOM    463  O   ALA    60      12.641  -4.971  12.090  1.00 18.98           O
ATOM    464  N   THR    61      14.364  -4.979  13.546  1.00 21.02           N
ATOM    465  CA  THR    61      14.937  -6.158  12.969  1.00 21.02           C
ATOM    466  CB  THR    61      16.421  -6.241  13.156  1.00 21.02           C
ATOM    467  OG1 THR    61      16.734  -6.314  14.539  1.00 21.02           O
ATOM    468  CG2 THR    61      17.064  -4.992  12.534  1.00 21.02           C
ATOM    469  C   THR    61      14.344  -7.341  13.655  1.00 21.02           C
ATOM    470  O   THR    61      13.571  -7.221  14.609  1.00 21.02           O
ATOM    471  N   PRO    62      14.681  -8.491  13.147  1.00 49.31           N
ATOM    472  CA  PRO    62      14.220  -9.723  13.718  1.00 49.31           C
ATOM    473  CD  PRO    62      15.006  -8.627  11.738  1.00 49.31           C
ATOM    474  CB  PRO    62      14.629 -10.815  12.736  1.00 49.31           C
ATOM    475  CG  PRO    62      14.665 -10.084  11.383  1.00 49.31           C
ATOM    476  C   PRO    62      14.805  -9.893  15.083  1.00 49.31           C
ATOM    477  O   PRO    62      14.200 -10.567  15.915  1.00 49.31           O
ATOM    478  N   GLU    63      15.992  -9.306  15.323  1.00 56.12           N
ATOM    479  CA  GLU    63      16.654  -9.409  16.590  1.00 56.12           C
ATOM    480  CB  GLU    63      17.979  -8.616  16.590  1.00 56.12           C
ATOM    481  CG  GLU    63      18.673  -8.454  17.948  1.00 56.12           C
ATOM    482  CD  GLU    63      19.766  -9.501  18.081  1.00 56.12           C
ATOM    483  OE1 GLU    63      19.813 -10.425  17.224  1.00 56.12           O
ATOM    484  OE2 GLU    63      20.576  -9.385  19.039  1.00 56.12           O
ATOM    485  C   GLU    63      15.790  -8.756  17.612  1.00 56.12           C
ATOM    486  O   GLU    63      15.512  -9.315  18.673  1.00 56.12           O
ATOM    487  N   GLN    64      15.324  -7.538  17.291  1.00 29.98           N
ATOM    488  CA  GLN    64      14.547  -6.777  18.214  1.00 29.98           C
ATOM    489  CB  GLN    64      14.290  -5.336  17.758  1.00 29.98           C
ATOM    490  CG  GLN    64      15.550  -4.477  17.815  1.00 29.98           C
ATOM    491  CD  GLN    64      15.186  -3.080  17.344  1.00 29.98           C
ATOM    492  OE1 GLN    64      14.809  -2.896  16.187  1.00 29.98           O
ATOM    493  NE2 GLN    64      15.295  -2.074  18.251  1.00 29.98           N
ATOM    494  C   GLN    64      13.226  -7.426  18.458  1.00 29.98           C
ATOM    495  O   GLN    64      12.742  -7.441  19.588  1.00 29.98           O
ATOM    496  N   LEU    65      12.603  -7.994  17.413  1.00 28.58           N
ATOM    497  CA  LEU    65      11.292  -8.548  17.590  1.00 28.58           C
ATOM    498  CB  LEU    65      10.710  -9.111  16.281  1.00 28.58           C
ATOM    499  CG  LEU    65       9.245  -9.570  16.394  1.00 28.58           C
ATOM    500  CD1 LEU    65       8.326  -8.392  16.750  1.00 28.58           C
ATOM    501  CD2 LEU    65       8.784 -10.292  15.117  1.00 28.58           C
ATOM    502  C   LEU    65      11.401  -9.657  18.590  1.00 28.58           C
ATOM    503  O   LEU    65      10.560  -9.795  19.481  1.00 28.58           O
ATOM    504  N   GLN    66      12.471 -10.460  18.478  1.00 31.97           N
ATOM    505  CA  GLN    66      12.682 -11.582  19.345  1.00 31.97           C
ATOM    506  CB  GLN    66      14.002 -12.297  19.003  1.00 31.97           C
ATOM    507  CG  GLN    66      14.332 -13.519  19.862  1.00 31.97           C
ATOM    508  CD  GLN    66      15.701 -14.029  19.421  1.00 31.97           C
ATOM    509  OE1 GLN    66      16.594 -14.227  20.242  1.00 31.97           O
ATOM    510  NE2 GLN    66      15.874 -14.246  18.089  1.00 31.97           N
ATOM    511  C   GLN    66      12.817 -11.082  20.745  1.00 31.97           C
ATOM    512  O   GLN    66      12.200 -11.617  21.665  1.00 31.97           O
ATOM    513  N   GLU    67      13.626 -10.021  20.940  1.00 42.30           N
ATOM    514  CA  GLU    67      13.854  -9.530  22.267  1.00 42.30           C
ATOM    515  CB  GLU    67      14.976  -8.484  22.401  1.00 42.30           C
ATOM    516  CG  GLU    67      16.384  -9.056  22.210  1.00 42.30           C
ATOM    517  CD  GLU    67      17.312  -8.233  23.095  1.00 42.30           C
ATOM    518  OE1 GLU    67      16.810  -7.705  24.118  1.00 42.30           O
ATOM    519  OE2 GLU    67      18.531  -8.136  22.778  1.00 42.30           O
ATOM    520  C   GLU    67      12.607  -8.941  22.843  1.00 42.30           C
ATOM    521  O   GLU    67      12.338  -9.131  24.029  1.00 42.30           O
ATOM    522  N   PHE    68      11.802  -8.228  22.031  1.00 45.74           N
ATOM    523  CA  PHE    68      10.608  -7.614  22.544  1.00 45.74           C
ATOM    524  CB  PHE    68       9.837  -6.729  21.549  1.00 45.74           C
ATOM    525  CG  PHE    68      10.578  -5.443  21.516  1.00 45.74           C
ATOM    526  CD1 PHE    68      10.524  -4.602  22.600  1.00 45.74           C
ATOM    527  CD2 PHE    68      11.315  -5.067  20.419  1.00 45.74           C
ATOM    528  CE1 PHE    68      11.198  -3.407  22.601  1.00 45.74           C
ATOM    529  CE2 PHE    68      11.993  -3.870  20.416  1.00 45.74           C
ATOM    530  CZ  PHE    68      11.939  -3.037  21.505  1.00 45.74           C
ATOM    531  C   PHE    68       9.685  -8.669  23.043  1.00 45.74           C
ATOM    532  O   PHE    68       8.969  -8.445  24.017  1.00 45.74           O
ATOM    533  N   GLU    69       9.668  -9.842  22.385  1.00 32.14           N
ATOM    534  CA  GLU    69       8.787 -10.892  22.806  1.00 32.14           C
ATOM    535  CB  GLU    69       9.042 -12.221  22.086  1.00 32.14           C
ATOM    536  CG  GLU    69       8.872 -12.178  20.573  1.00 32.14           C
ATOM    537  CD  GLU    69       9.339 -13.532  20.068  1.00 32.14           C
ATOM    538  OE1 GLU    69       9.156 -14.535  20.807  1.00 32.14           O
ATOM    539  OE2 GLU    69       9.896 -13.580  18.937  1.00 32.14           O
ATOM    540  C   GLU    69       9.107 -11.200  24.234  1.00 32.14           C
ATOM    541  O   GLU    69       8.212 -11.344  25.065  1.00 32.14           O
ATOM    542  N   GLU    70      10.412 -11.291  24.551  1.00 32.55           N
ATOM    543  CA  GLU    70      10.851 -11.658  25.865  1.00 32.55           C
ATOM    544  CB  GLU    70      12.383 -11.748  25.948  1.00 32.55           C
ATOM    545  CG  GLU    70      12.892 -12.627  27.087  1.00 32.55           C
ATOM    546  CD  GLU    70      14.313 -13.029  26.717  1.00 32.55           C
ATOM    547  OE1 GLU    70      14.903 -12.370  25.821  1.00 32.55           O
ATOM    548  OE2 GLU    70      14.823 -14.009  27.322  1.00 32.55           O
ATOM    549  C   GLU    70      10.380 -10.600  26.807  1.00 32.55           C
ATOM    550  O   GLU    70       9.979 -10.881  27.939  1.00 32.55           O
ATOM    551  N   SER    71      10.421  -9.333  26.368  1.00 22.30           N
ATOM    552  CA  SER    71       9.946  -8.294  27.227  1.00 22.30           C
ATOM    553  CB  SER    71      10.184  -6.873  26.682  1.00 22.30           C
ATOM    554  OG  SER    71       9.796  -5.924  27.667  1.00 22.30           O
ATOM    555  C   SER    71       8.460  -8.450  27.396  1.00 22.30           C
ATOM    556  O   SER    71       7.937  -8.157  28.471  1.00 22.30           O
ATOM    557  N   PHE    72       7.755  -8.934  26.349  1.00 88.11           N
ATOM    558  CA  PHE    72       6.321  -9.057  26.363  1.00 88.11           C
ATOM    559  CB  PHE    72       5.748  -9.721  25.084  1.00 88.11           C
ATOM    560  CG  PHE    72       4.271  -9.466  24.976  1.00 88.11           C
ATOM    561  CD1 PHE    72       3.411  -9.706  26.021  1.00 88.11           C
ATOM    562  CD2 PHE    72       3.748  -8.919  23.829  1.00 88.11           C
ATOM    563  CE1 PHE    72       2.065  -9.451  25.901  1.00 88.11           C
ATOM    564  CE2 PHE    72       2.399  -8.662  23.702  1.00 88.11           C
ATOM    565  CZ  PHE    72       1.547  -8.932  24.743  1.00 88.11           C
ATOM    566  C   PHE    72       5.956 -10.012  27.454  1.00 88.11           C
ATOM    567  O   PHE    72       5.070  -9.717  28.256  1.00 88.11           O
ATOM    568  N   ASN    73       6.657 -11.164  27.520  1.00 66.28           N
ATOM    569  CA  ASN    73       6.250 -12.213  28.415  1.00 66.28           C
ATOM    570  CB  ASN    73       6.811 -13.636  28.126  1.00 66.28           C
ATOM    571  CG  ASN    73       8.315 -13.800  28.254  1.00 66.28           C
ATOM    572  OD1 ASN    73       9.024 -13.035  28.907  1.00 66.28           O
ATOM    573  ND2 ASN    73       8.833 -14.869  27.586  1.00 66.28           N
ATOM    574  C   ASN    73       6.363 -11.812  29.854  1.00 66.28           C
ATOM    575  O   ASN    73       5.674 -12.376  30.703  1.00 66.28           O
ATOM    576  N   HIS    74       7.234 -10.843  30.192  1.00 27.85           N
ATOM    577  CA  HIS    74       7.287 -10.429  31.567  1.00 27.85           C
ATOM    578  ND1 HIS    74      10.456 -10.637  32.204  1.00 27.85           N
ATOM    579  CG  HIS    74       9.729  -9.716  31.486  1.00 27.85           C
ATOM    580  CB  HIS    74       8.321  -9.312  31.819  1.00 27.85           C
ATOM    581  NE2 HIS    74      11.763  -9.947  30.544  1.00 27.85           N
ATOM    582  CD2 HIS    74      10.540  -9.303  30.477  1.00 27.85           C
ATOM    583  CE1 HIS    74      11.666 -10.737  31.595  1.00 27.85           C
ATOM    584  C   HIS    74       5.929  -9.892  31.943  1.00 27.85           C
ATOM    585  O   HIS    74       5.406 -10.198  33.015  1.00 27.85           O
ATOM    586  N   PHE    75       5.339  -9.048  31.072  1.00 38.28           N
ATOM    587  CA  PHE    75       4.041  -8.454  31.280  1.00 38.28           C
ATOM    588  CB  PHE    75       3.750  -7.345  30.258  1.00 38.28           C
ATOM    589  CG  PHE    75       4.690  -6.241  30.590  1.00 38.28           C
ATOM    590  CD1 PHE    75       4.335  -5.302  31.528  1.00 38.28           C
ATOM    591  CD2 PHE    75       5.918  -6.145  29.978  1.00 38.28           C
ATOM    592  CE1 PHE    75       5.191  -4.279  31.855  1.00 38.28           C
ATOM    593  CE2 PHE    75       6.778  -5.123  30.301  1.00 38.28           C
ATOM    594  CZ  PHE    75       6.414  -4.188  31.238  1.00 38.28           C
ATOM    595  C   PHE    75       2.943  -9.470  31.178  1.00 38.28           C
ATOM    596  O   PHE    75       2.038  -9.502  32.011  1.00 38.28           O
ATOM    597  N   ASP    76       3.005 -10.338  30.150  1.00 46.70           N
ATOM    598  CA  ASP    76       1.960 -11.283  29.867  1.00 46.70           C
ATOM    599  CB  ASP    76       2.014 -11.696  28.384  1.00 46.70           C
ATOM    600  CG  ASP    76       0.684 -12.246  27.904  1.00 46.70           C
ATOM    601  OD1 ASP    76      -0.276 -12.311  28.718  1.00 46.70           O
ATOM    602  OD2 ASP    76       0.614 -12.600  26.698  1.00 46.70           O
ATOM    603  C   ASP    76       2.218 -12.505  30.697  1.00 46.70           C
ATOM    604  O   ASP    76       2.743 -13.503  30.210  1.00 46.70           O
ATOM    605  N   ASP    77       1.840 -12.463  31.988  1.00 32.34           N
ATOM    606  CA  ASP    77       2.096 -13.572  32.863  1.00 32.34           C
ATOM    607  CB  ASP    77       1.755 -13.270  34.333  1.00 32.34           C
ATOM    608  CG  ASP    77       2.783 -12.289  34.878  1.00 32.34           C
ATOM    609  OD1 ASP    77       3.993 -12.487  34.591  1.00 32.34           O
ATOM    610  OD2 ASP    77       2.375 -11.338  35.598  1.00 32.34           O
ATOM    611  C   ASP    77       1.299 -14.784  32.463  1.00 32.34           C
ATOM    612  O   ASP    77       1.827 -15.895  32.454  1.00 32.34           O
ATOM    613  N   ASN    78       0.002 -14.613  32.129  1.00 47.83           N
ATOM    614  CA  ASN    78      -0.855 -15.727  31.801  1.00 47.83           C
ATOM    615  CB  ASN    78      -2.362 -15.402  31.792  1.00 47.83           C
ATOM    616  CG  ASN    78      -2.696 -14.478  30.636  1.00 47.83           C
ATOM    617  OD1 ASN    78      -1.821 -13.891  30.005  1.00 47.83           O
ATOM    618  ND2 ASN    78      -4.017 -14.341  30.349  1.00 47.83           N
ATOM    619  C   ASN    78      -0.467 -16.306  30.474  1.00 47.83           C
ATOM    620  O   ASN    78      -0.753 -17.467  30.185  1.00 47.83           O
ATOM    621  N   SER    79       0.209 -15.503  29.634  1.00 44.90           N
ATOM    622  CA  SER    79       0.623 -15.920  28.325  1.00 44.90           C
ATOM    623  CB  SER    79       1.394 -17.252  28.349  1.00 44.90           C
ATOM    624  OG  SER    79       1.856 -17.580  27.048  1.00 44.90           O
ATOM    625  C   SER    79      -0.560 -16.051  27.410  1.00 44.90           C
ATOM    626  O   SER    79      -0.546 -16.845  26.471  1.00 44.90           O
ATOM    627  N   ASP    80      -1.626 -15.262  27.660  1.00 39.07           N
ATOM    628  CA  ASP    80      -2.776 -15.263  26.794  1.00 39.07           C
ATOM    629  CB  ASP    80      -4.032 -14.598  27.387  1.00 39.07           C
ATOM    630  CG  ASP    80      -3.799 -13.111  27.571  1.00 39.07           C
ATOM    631  OD1 ASP    80      -2.614 -12.697  27.682  1.00 39.07           O
ATOM    632  OD2 ASP    80      -4.812 -12.364  27.604  1.00 39.07           O
ATOM    633  C   ASP    80      -2.439 -14.590  25.493  1.00 39.07           C
ATOM    634  O   ASP    80      -3.024 -14.908  24.459  1.00 39.07           O
ATOM    635  N   GLY    81      -1.477 -13.643  25.496  1.00 22.38           N
ATOM    636  CA  GLY    81      -1.157 -12.955  24.274  1.00 22.38           C
ATOM    637  C   GLY    81      -1.586 -11.524  24.378  1.00 22.38           C
ATOM    638  O   GLY    81      -1.427 -10.760  23.426  1.00 22.38           O
ATOM    639  N   THR    82      -2.158 -11.115  25.529  1.00 83.49           N
ATOM    640  CA  THR    82      -2.549  -9.738  25.618  1.00 83.49           C
ATOM    641  CB  THR    82      -4.026  -9.558  25.463  1.00 83.49           C
ATOM    642  OG1 THR    82      -4.307  -8.268  24.949  1.00 83.49           O
ATOM    643  CG2 THR    82      -4.685  -9.735  26.842  1.00 83.49           C
ATOM    644  C   THR    82      -2.125  -9.229  26.972  1.00 83.49           C
ATOM    645  O   THR    82      -1.990 -10.002  27.918  1.00 83.49           O
ATOM    646  N   LEU    83      -1.883  -7.906  27.102  1.00 91.39           N
ATOM    647  CA  LEU    83      -1.430  -7.358  28.353  1.00 91.39           C
ATOM    648  CB  LEU    83      -0.130  -6.542  28.150  1.00 91.39           C
ATOM    649  CG  LEU    83       0.589  -5.981  29.396  1.00 91.39           C
ATOM    650  CD1 LEU    83       1.864  -5.227  28.985  1.00 91.39           C
ATOM    651  CD2 LEU    83      -0.317  -5.088  30.248  1.00 91.39           C
ATOM    652  C   LEU    83      -2.526  -6.479  28.885  1.00 91.39           C
ATOM    653  O   LEU    83      -2.835  -5.434  28.316  1.00 91.39           O
ATOM    654  N   ASN    84      -3.135  -6.897  30.013  1.00 36.06           N
ATOM    655  CA  ASN    84      -4.243  -6.198  30.604  1.00 36.06           C
ATOM    656  CB  ASN    84      -5.183  -7.126  31.398  1.00 36.06           C
ATOM    657  CG  ASN    84      -6.475  -6.377  31.691  1.00 36.06           C
ATOM    658  OD1 ASN    84      -6.891  -5.518  30.915  1.00 36.06           O
ATOM    659  ND2 ASN    84      -7.117  -6.689  32.849  1.00 36.06           N
ATOM    660  C   ASN    84      -3.725  -5.148  31.541  1.00 36.06           C
ATOM    661  O   ASN    84      -2.536  -5.089  31.842  1.00 36.06           O
ATOM    662  N   ARG    85      -4.629  -4.274  32.018  1.00 72.62           N
ATOM    663  CA  ARG    85      -4.299  -3.217  32.928  1.00 72.62           C
ATOM    664  CB  ARG    85      -5.525  -2.354  33.279  1.00 72.62           C
ATOM    665  CG  ARG    85      -5.233  -1.209  34.247  1.00 72.62           C
ATOM    666  CD  ARG    85      -6.468  -0.370  34.578  1.00 72.62           C
ATOM    667  NE  ARG    85      -7.384  -1.217  35.393  1.00 72.62           N
ATOM    668  CZ  ARG    85      -8.679  -0.836  35.579  1.00 72.62           C
ATOM    669  NH1 ARG    85      -9.142   0.312  35.001  1.00 72.62           N
ATOM    670  NH2 ARG    85      -9.515  -1.601  36.340  1.00 72.62           N
ATOM    671  C   ARG    85      -3.775  -3.830  34.190  1.00 72.62           C
ATOM    672  O   ARG    85      -2.862  -3.296  34.817  1.00 72.62           O
ATOM    673  N   ASP    86      -4.354  -4.971  34.605  1.00 20.70           N
ATOM    674  CA  ASP    86      -3.932  -5.609  35.820  1.00 20.70           C
ATOM    675  CB  ASP    86      -4.766  -6.857  36.154  1.00 20.70           C
ATOM    676  CG  ASP    86      -4.402  -7.303  37.563  1.00 20.70           C
ATOM    677  OD1 ASP    86      -3.532  -6.640  38.188  1.00 20.70           O
ATOM    678  OD2 ASP    86      -4.995  -8.308  38.036  1.00 20.70           O
ATOM    679  C   ASP    86      -2.502  -6.043  35.693  1.00 20.70           C
ATOM    680  O   ASP    86      -1.703  -5.858  36.609  1.00 20.70           O
ATOM    681  N   GLU    87      -2.135  -6.642  34.546  1.00 28.42           N
ATOM    682  CA  GLU    87      -0.798  -7.127  34.363  1.00 28.42           C
ATOM    683  CB  GLU    87      -0.669  -7.973  33.088  1.00 28.42           C
ATOM    684  CG  GLU    87      -1.429  -9.294  33.220  1.00 28.42           C
ATOM    685  CD  GLU    87      -1.555  -9.925  31.845  1.00 28.42           C
ATOM    686  OE1 GLU    87      -1.158  -9.260  30.852  1.00 28.42           O
ATOM    687  OE2 GLU    87      -2.054 -11.079  31.769  1.00 28.42           O
ATOM    688  C   GLU    87       0.152  -5.970  34.301  1.00 28.42           C
ATOM    689  O   GLU    87       1.253  -6.030  34.848  1.00 28.42           O
ATOM    690  N   PHE    88      -0.257  -4.877  33.634  1.00 27.46           N
ATOM    691  CA  PHE    88       0.586  -3.725  33.480  1.00 27.46           C
ATOM    692  CB  PHE    88      -0.049  -2.649  32.580  1.00 27.46           C
ATOM    693  CG  PHE    88       0.950  -1.566  32.380  1.00 27.46           C
ATOM    694  CD1 PHE    88       1.981  -1.737  31.485  1.00 27.46           C
ATOM    695  CD2 PHE    88       0.852  -0.378  33.066  1.00 27.46           C
ATOM    696  CE1 PHE    88       2.908  -0.741  31.288  1.00 27.46           C
ATOM    697  CE2 PHE    88       1.776   0.619  32.872  1.00 27.46           C
ATOM    698  CZ  PHE    88       2.808   0.439  31.981  1.00 27.46           C
ATOM    699  C   PHE    88       0.843  -3.120  34.826  1.00 27.46           C
ATOM    700  O   PHE    88       1.968  -2.734  35.142  1.00 27.46           O
ATOM    701  N   LYS    89      -0.202  -3.021  35.666  1.00 81.52           N
ATOM    702  CA  LYS    89      -0.043  -2.422  36.957  1.00 81.52           C
ATOM    703  CB  LYS    89      -1.377  -2.241  37.712  1.00 81.52           C
ATOM    704  CG  LYS    89      -2.134  -3.537  38.004  1.00 81.52           C
ATOM    705  CD  LYS    89      -3.332  -3.348  38.938  1.00 81.52           C
ATOM    706  CE  LYS    89      -4.579  -2.802  38.236  1.00 81.52           C
ATOM    707  NZ  LYS    89      -5.686  -2.651  39.208  1.00 81.52           N
ATOM    708  C   LYS    89       0.894  -3.258  37.766  1.00 81.52           C
ATOM    709  O   LYS    89       1.657  -2.733  38.574  1.00 81.52           O
ATOM    710  N   ALA    90       0.861  -4.590  37.571  1.00 19.85           N
ATOM    711  CA  ALA    90       1.697  -5.475  38.331  1.00 19.85           C
ATOM    712  CB  ALA    90       1.460  -6.955  37.987  1.00 19.85           C
ATOM    713  C   ALA    90       3.147  -5.181  38.067  1.00 19.85           C
ATOM    714  O   ALA    90       3.950  -5.144  38.997  1.00 19.85           O
ATOM    715  N   ALA    91       3.531  -4.974  36.792  1.00 18.53           N
ATOM    716  CA  ALA    91       4.909  -4.719  36.470  1.00 18.53           C
ATOM    717  CB  ALA    91       5.154  -4.613  34.955  1.00 18.53           C
ATOM    718  C   ALA    91       5.327  -3.420  37.080  1.00 18.53           C
ATOM    719  O   ALA    91       6.393  -3.323  37.687  1.00 18.53           O
ATOM    720  N   LEU    92       4.474  -2.387  36.962  1.00 27.03           N
ATOM    721  CA  LEU    92       4.829  -1.091  37.465  1.00 27.03           C
ATOM    722  CB  LEU    92       3.769  -0.009  37.192  1.00 27.03           C
ATOM    723  CG  LEU    92       3.596   0.355  35.707  1.00 27.03           C
ATOM    724  CD1 LEU    92       2.627   1.537  35.541  1.00 27.03           C
ATOM    725  CD2 LEU    92       4.951   0.601  35.025  1.00 27.03           C
ATOM    726  C   LEU    92       4.988  -1.170  38.952  1.00 27.03           C
ATOM    727  O   LEU    92       5.910  -0.583  39.517  1.00 27.03           O
ATOM    728  N   SER    93       4.086  -1.907  39.627  1.00 18.65           N
ATOM    729  CA  SER    93       4.113  -1.999  41.059  1.00 18.65           C
ATOM    730  CB  SER    93       3.001  -2.907  41.609  1.00 18.65           C
ATOM    731  OG  SER    93       1.725  -2.441  41.197  1.00 18.65           O
ATOM    732  C   SER    93       5.407  -2.624  41.462  1.00 18.65           C
ATOM    733  O   SER    93       6.062  -2.174  42.403  1.00 18.65           O
ATOM    734  N   ALA    94       5.817  -3.681  40.740  1.00 13.67           N
ATOM    735  CA  ALA    94       7.020  -4.379  41.078  1.00 13.67           C
ATOM    736  CB  ALA    94       7.311  -5.557  40.131  1.00 13.67           C
ATOM    737  C   ALA    94       8.144  -3.411  40.953  1.00 13.67           C
ATOM    738  O   ALA    94       9.066  -3.390  41.768  1.00 13.67           O
ATOM    739  N   LEU    95       8.078  -2.564  39.915  1.00 42.44           N
ATOM    740  CA  LEU    95       9.091  -1.592  39.659  1.00 42.44           C
ATOM    741  CB  LEU    95       8.858  -0.849  38.337  1.00 42.44           C
ATOM    742  CG  LEU    95      10.029   0.054  37.928  1.00 42.44           C
ATOM    743  CD1 LEU    95      11.336  -0.750  37.817  1.00 42.44           C
ATOM    744  CD2 LEU    95       9.709   0.796  36.623  1.00 42.44           C
ATOM    745  C   LEU    95       9.086  -0.636  40.812  1.00 42.44           C
ATOM    746  O   LEU    95      10.121  -0.073  41.160  1.00 42.44           O
ATOM    747  N   GLY    96       7.914  -0.431  41.451  1.00 21.13           N
ATOM    748  CA  GLY    96       7.871   0.447  42.586  1.00 21.13           C
ATOM    749  C   GLY    96       7.193   1.726  42.213  1.00 21.13           C
ATOM    750  O   GLY    96       7.171   2.674  42.995  1.00 21.13           O
ATOM    751  N   ILE    97       6.622   1.792  40.997  1.00 77.31           N
ATOM    752  CA  ILE    97       5.936   2.977  40.574  1.00 77.31           C
ATOM    753  CB  ILE    97       5.851   3.139  39.085  1.00 77.31           C
ATOM    754  CG2 ILE    97       4.842   4.263  38.792  1.00 77.31           C
ATOM    755  CG1 ILE    97       7.247   3.401  38.500  1.00 77.31           C
ATOM    756  CD1 ILE    97       8.216   2.243  38.708  1.00 77.31           C
ATOM    757  C   ILE    97       4.542   2.940  41.095  1.00 77.31           C
ATOM    758  O   ILE    97       3.928   1.880  41.175  1.00 77.31           O
ATOM    759  N   ALA    98       4.022   4.116  41.497  1.00 26.62           N
ATOM    760  CA  ALA    98       2.687   4.194  42.008  1.00 26.62           C
ATOM    761  CB  ALA    98       2.258   5.616  42.409  1.00 26.62           C
ATOM    762  C   ALA    98       1.784   3.740  40.925  1.00 26.62           C
ATOM    763  O   ALA    98       1.933   4.120  39.765  1.00 26.62           O
ATOM    764  N   PHE    99       0.794   2.925  41.312  1.00 55.69           N
ATOM    765  CA  PHE    99      -0.048   2.281  40.363  1.00 55.69           C
ATOM    766  CB  PHE    99       0.513   0.902  39.992  1.00 55.69           C
ATOM    767  CG  PHE    99       0.692   0.151  41.275  1.00 55.69           C
ATOM    768  CD1 PHE    99      -0.312  -0.627  41.807  1.00 55.69           C
ATOM    769  CD2 PHE    99       1.880   0.239  41.961  1.00 55.69           C
ATOM    770  CE1 PHE    99      -0.128  -1.308  42.991  1.00 55.69           C
ATOM    771  CE2 PHE    99       2.074  -0.435  43.143  1.00 55.69           C
ATOM    772  CZ  PHE    99       1.066  -1.212  43.660  1.00 55.69           C
ATOM    773  C   PHE    99      -1.351   2.019  41.019  1.00 55.69           C
ATOM    774  O   PHE    99      -1.716   2.664  41.993  1.00 55.69           O
ATOM    775  N   LYS   100      -2.118   1.070  40.459  1.00 89.16           N
ATOM    776  CA  LYS   100      -3.386   0.722  41.020  1.00 89.16           C
ATOM    777  CB  LYS   100      -3.312   0.407  42.525  1.00 89.16           C
ATOM    778  CG  LYS   100      -4.643  -0.057  43.122  1.00 89.16           C
ATOM    779  CD  LYS   100      -4.506  -0.698  44.506  1.00 89.16           C
ATOM    780  CE  LYS   100      -4.294   0.311  45.635  1.00 89.16           C
ATOM    781  NZ  LYS   100      -2.961   0.942  45.512  1.00 89.16           N
ATOM    782  C   LYS   100      -4.298   1.882  40.825  1.00 89.16           C
ATOM    783  O   LYS   100      -5.418   1.901  41.336  1.00 89.16           O
ATOM    784  N   ASP   101      -3.839   2.879  40.051  1.00 35.24           N
ATOM    785  CA  ASP   101      -4.709   3.943  39.697  1.00 35.24           C
ATOM    786  CB  ASP   101      -4.036   5.318  39.578  1.00 35.24           C
ATOM    787  CG  ASP   101      -5.121   6.344  39.278  1.00 35.24           C
ATOM    788  OD1 ASP   101      -6.298   5.929  39.106  1.00 35.24           O
ATOM    789  OD2 ASP   101      -4.783   7.556  39.213  1.00 35.24           O
ATOM    790  C   ASP   101      -5.176   3.513  38.356  1.00 35.24           C
ATOM    791  O   ASP   101      -4.451   3.603  37.366  1.00 35.24           O
ATOM    792  N   ASP   102      -6.413   3.003  38.311  1.00 26.27           N
ATOM    793  CA  ASP   102      -6.932   2.447  37.105  1.00 26.27           C
ATOM    794  CB  ASP   102      -8.369   1.920  37.255  1.00 26.27           C
ATOM    795  CG  ASP   102      -9.284   3.092  37.575  1.00 26.27           C
ATOM    796  OD1 ASP   102      -8.866   3.971  38.377  1.00 26.27           O
ATOM    797  OD2 ASP   102     -10.413   3.126  37.018  1.00 26.27           O
ATOM    798  C   ASP   102      -6.955   3.527  36.089  1.00 26.27           C
ATOM    799  O   ASP   102      -6.758   3.271  34.902  1.00 26.27           O
ATOM    800  N   GLN   103      -7.191   4.774  36.525  1.00 29.68           N
ATOM    801  CA  GLN   103      -7.291   5.817  35.556  1.00 29.68           C
ATOM    802  CB  GLN   103      -7.597   7.194  36.176  1.00 29.68           C
ATOM    803  CG  GLN   103      -6.485   7.759  37.066  1.00 29.68           C
ATOM    804  CD  GLN   103      -5.512   8.533  36.188  1.00 29.68           C
ATOM    805  OE1 GLN   103      -5.700   8.631  34.977  1.00 29.68           O
ATOM    806  NE2 GLN   103      -4.445   9.103  36.811  1.00 29.68           N
ATOM    807  C   GLN   103      -5.997   5.907  34.810  1.00 29.68           C
ATOM    808  O   GLN   103      -6.000   5.994  33.583  1.00 29.68           O
ATOM    809  N   ASP   104      -4.844   5.870  35.511  1.00 49.89           N
ATOM    810  CA  ASP   104      -3.615   6.024  34.782  1.00 49.89           C
ATOM    811  CB  ASP   104      -2.360   6.246  35.654  1.00 49.89           C
ATOM    812  CG  ASP   104      -1.948   4.961  36.360  1.00 49.89           C
ATOM    813  OD1 ASP   104      -1.304   4.111  35.688  1.00 49.89           O
ATOM    814  OD2 ASP   104      -2.234   4.821  37.576  1.00 49.89           O
ATOM    815  C   ASP   104      -3.358   4.820  33.930  1.00 49.89           C
ATOM    816  O   ASP   104      -2.981   4.947  32.765  1.00 49.89           O
ATOM    817  N   PHE   105      -3.575   3.609  34.481  1.00 34.12           N
ATOM    818  CA  PHE   105      -3.278   2.400  33.764  1.00 34.12           C
ATOM    819  CB  PHE   105      -3.461   1.126  34.601  1.00 34.12           C
ATOM    820  CG  PHE   105      -2.276   1.081  35.493  1.00 34.12           C
ATOM    821  CD1 PHE   105      -2.268   1.744  36.697  1.00 34.12           C
ATOM    822  CD2 PHE   105      -1.157   0.383  35.100  1.00 34.12           C
ATOM    823  CE1 PHE   105      -1.156   1.700  37.505  1.00 34.12           C
ATOM    824  CE2 PHE   105      -0.044   0.337  35.903  1.00 34.12           C
ATOM    825  CZ  PHE   105      -0.046   0.996  37.106  1.00 34.12           C
ATOM    826  C   PHE   105      -4.155   2.305  32.567  1.00 34.12           C
ATOM    827  O   PHE   105      -3.728   1.872  31.499  1.00 34.12           O
ATOM    828  N   GLU   106      -5.428   2.683  32.725  1.00 52.65           N
ATOM    829  CA  GLU   106      -6.329   2.614  31.623  1.00 52.65           C
ATOM    830  CB  GLU   106      -7.765   2.986  32.032  1.00 52.65           C
ATOM    831  CG  GLU   106      -8.820   2.661  30.975  1.00 52.65           C
ATOM    832  CD  GLU   106      -8.719   3.704  29.876  1.00 52.65           C
ATOM    833  OE1 GLU   106      -8.622   4.912  30.221  1.00 52.65           O
ATOM    834  OE2 GLU   106      -8.734   3.311  28.678  1.00 52.65           O
ATOM    835  C   GLU   106      -5.855   3.578  30.581  1.00 52.65           C
ATOM    836  O   GLU   106      -5.857   3.276  29.388  1.00 52.65           O
ATOM    837  N   LYS   107      -5.413   4.775  31.009  1.00 21.21           N
ATOM    838  CA  LYS   107      -4.991   5.755  30.053  1.00 21.21           C
ATOM    839  CB  LYS   107      -4.610   7.100  30.692  1.00 21.21           C
ATOM    840  CG  LYS   107      -5.811   7.861  31.259  1.00 21.21           C
ATOM    841  CD  LYS   107      -5.428   9.082  32.096  1.00 21.21           C
ATOM    842  CE  LYS   107      -6.633   9.898  32.566  1.00 21.21           C
ATOM    843  NZ  LYS   107      -6.174  11.074  33.339  1.00 21.21           N
ATOM    844  C   LYS   107      -3.791   5.252  29.312  1.00 21.21           C
ATOM    845  O   LYS   107      -3.701   5.409  28.095  1.00 21.21           O
ATOM    846  N   VAL   108      -2.833   4.629  30.023  1.00 78.24           N
ATOM    847  CA  VAL   108      -1.629   4.208  29.369  1.00 78.24           C
ATOM    848  CB  VAL   108      -0.584   3.670  30.308  1.00 78.24           C
ATOM    849  CG1 VAL   108      -1.091   2.369  30.947  1.00 78.24           C
ATOM    850  CG2 VAL   108       0.726   3.500  29.521  1.00 78.24           C
ATOM    851  C   VAL   108      -1.914   3.160  28.338  1.00 78.24           C
ATOM    852  O   VAL   108      -1.404   3.244  27.222  1.00 78.24           O
ATOM    853  N   PHE   109      -2.744   2.146  28.663  1.00 45.27           N
ATOM    854  CA  PHE   109      -2.939   1.101  27.696  1.00 45.27           C
ATOM    855  CB  PHE   109      -3.712  -0.150  28.177  1.00 45.27           C
ATOM    856  CG  PHE   109      -5.178   0.113  28.258  1.00 45.27           C
ATOM    857  CD1 PHE   109      -5.971  -0.080  27.149  1.00 45.27           C
ATOM    858  CD2 PHE   109      -5.768   0.536  29.426  1.00 45.27           C
ATOM    859  CE1 PHE   109      -7.325   0.151  27.195  1.00 45.27           C
ATOM    860  CE2 PHE   109      -7.125   0.768  29.474  1.00 45.27           C
ATOM    861  CZ  PHE   109      -7.906   0.577  28.362  1.00 45.27           C
ATOM    862  C   PHE   109      -3.674   1.660  26.528  1.00 45.27           C
ATOM    863  O   PHE   109      -3.382   1.327  25.381  1.00 45.27           O
ATOM    864  N   LYS   110      -4.642   2.551  26.798  1.00103.64           N
ATOM    865  CA  LYS   110      -5.506   3.075  25.784  1.00103.64           C
ATOM    866  CB  LYS   110      -6.522   4.084  26.353  1.00103.64           C
ATOM    867  CG  LYS   110      -7.592   4.576  25.370  1.00103.64           C
ATOM    868  CD  LYS   110      -7.059   5.424  24.212  1.00103.64           C
ATOM    869  CE  LYS   110      -8.142   5.905  23.250  1.00103.64           C
ATOM    870  NZ  LYS   110      -8.896   4.747  22.724  1.00103.64           N
ATOM    871  C   LYS   110      -4.694   3.760  24.732  1.00103.64           C
ATOM    872  O   LYS   110      -4.994   3.633  23.547  1.00103.64           O
ATOM    873  N   LYS   111      -3.645   4.504  25.118  1.00 97.75           N
ATOM    874  CA  LYS   111      -2.927   5.225  24.109  1.00 97.75           C
ATOM    875  CB  LYS   111      -1.758   6.047  24.680  1.00 97.75           C
ATOM    876  CG  LYS   111      -2.213   7.248  25.511  1.00 97.75           C
ATOM    877  CD  LYS   111      -3.053   8.250  24.715  1.00 97.75           C
ATOM    878  CE  LYS   111      -3.527   9.458  25.527  1.00 97.75           C
ATOM    879  NZ  LYS   111      -4.573   9.046  26.491  1.00 97.75           N
ATOM    880  C   LYS   111      -2.363   4.265  23.109  1.00 97.75           C
ATOM    881  O   LYS   111      -2.526   4.445  21.903  1.00 97.75           O
ATOM    882  N   VAL   112      -1.684   3.212  23.594  1.00 83.77           N
ATOM    883  CA  VAL   112      -1.064   2.242  22.738  1.00 83.77           C
ATOM    884  CB  VAL   112      -0.101   1.354  23.477  1.00 83.77           C
ATOM    885  CG1 VAL   112      -0.883   0.460  24.450  1.00 83.77           C
ATOM    886  CG2 VAL   112       0.734   0.580  22.449  1.00 83.77           C
ATOM    887  C   VAL   112      -2.093   1.379  22.073  1.00 83.77           C
ATOM    888  O   VAL   112      -1.898   0.917  20.949  1.00 83.77           O
ATOM    889  N   GLY   113      -3.217   1.133  22.765  1.00 23.15           N
ATOM    890  CA  GLY   113      -4.201   0.207  22.288  1.00 23.15           C
ATOM    891  C   GLY   113      -4.862   0.690  21.049  1.00 23.15           C
ATOM    892  O   GLY   113      -5.067   1.884  20.837  1.00 23.15           O
ATOM    893  N   GLU   114      -5.222  -0.292  20.205  1.00 43.80           N
ATOM    894  CA  GLU   114      -5.968  -0.088  19.006  1.00 43.80           C
ATOM    895  CB  GLU   114      -6.176  -1.364  18.170  1.00 43.80           C
ATOM    896  CG  GLU   114      -4.922  -1.898  17.478  1.00 43.80           C
ATOM    897  CD  GLU   114      -5.333  -3.148  16.711  1.00 43.80           C
ATOM    898  OE1 GLU   114      -6.075  -3.004  15.703  1.00 43.80           O
ATOM    899  OE2 GLU   114      -4.922  -4.264  17.129  1.00 43.80           O
ATOM    900  C   GLU   114      -7.337   0.342  19.445  1.00 43.80           C
ATOM    901  O   GLU   114      -8.052   1.006  18.697  1.00 43.80           O
ATOM    902  N   GLY   115      -7.731  -0.022  20.690  1.00 30.29           N
ATOM    903  CA  GLY   115      -9.056   0.264  21.177  1.00 30.29           C
ATOM    904  C   GLY   115      -9.653  -0.986  21.757  1.00 30.29           C
ATOM    905  O   GLY   115     -10.757  -0.960  22.297  1.00 30.29           O
ATOM    906  N   ALA   116      -8.921  -2.109  21.663  1.00 38.73           N
ATOM    907  CA  ALA   116      -9.308  -3.391  22.192  1.00 38.73           C
ATOM    908  CB  ALA   116      -8.295  -4.500  21.860  1.00 38.73           C
ATOM    909  C   ALA   116      -9.407  -3.294  23.689  1.00 38.73           C
ATOM    910  O   ALA   116     -10.188  -4.020  24.303  1.00 38.73           O
ATOM    911  N   GLU   117      -8.623  -2.379  24.302  1.00 61.93           N
ATOM    912  CA  GLU   117      -8.532  -2.179  25.727  1.00 61.93           C
ATOM    913  CB  GLU   117      -9.902  -2.319  26.426  1.00 61.93           C
ATOM    914  CG  GLU   117      -9.905  -2.022  27.926  1.00 61.93           C
ATOM    915  CD  GLU   117     -11.343  -2.156  28.406  1.00 61.93           C
ATOM    916  OE1 GLU   117     -12.225  -2.428  27.548  1.00 61.93           O
ATOM    917  OE2 GLU   117     -11.581  -1.987  29.631  1.00 61.93           O
ATOM    918  C   GLU   117      -7.564  -3.146  26.348  1.00 61.93           C
ATOM    919  O   GLU   117      -7.496  -3.282  27.569  1.00 61.93           O
ATOM    920  N   THR   118      -6.751  -3.827  25.520  1.00 46.29           N
ATOM    921  CA  THR   118      -5.698  -4.620  26.081  1.00 46.29           C
ATOM    922  CB  THR   118      -6.011  -6.078  26.184  1.00 46.29           C
ATOM    923  OG1 THR   118      -7.276  -6.261  26.792  1.00 46.29           O
ATOM    924  CG2 THR   118      -4.960  -6.687  27.125  1.00 46.29           C
ATOM    925  C   THR   118      -4.582  -4.450  25.098  1.00 46.29           C
ATOM    926  O   THR   118      -4.810  -3.954  23.997  1.00 46.29           O
ATOM    927  N   ILE   119      -3.339  -4.823  25.452  1.00 41.07           N
ATOM    928  CA  ILE   119      -2.314  -4.613  24.473  1.00 41.07           C
ATOM    929  CB  ILE   119      -1.173  -3.747  24.937  1.00 41.07           C
ATOM    930  CG2 ILE   119      -1.688  -2.318  25.121  1.00 41.07           C
ATOM    931  CG1 ILE   119      -0.490  -4.330  26.176  1.00 41.07           C
ATOM    932  CD1 ILE   119       0.726  -3.510  26.604  1.00 41.07           C
ATOM    933  C   ILE   119      -1.763  -5.919  24.010  1.00 41.07           C
ATOM    934  O   ILE   119      -1.335  -6.762  24.796  1.00 41.07           O
ATOM    935  N   SER   120      -1.800  -6.110  22.678  1.00 21.37           N
ATOM    936  CA  SER   120      -1.281  -7.289  22.060  1.00 21.37           C
ATOM    937  CB  SER   120      -2.022  -7.696  20.774  1.00 21.37           C
ATOM    938  OG  SER   120      -3.365  -8.047  21.073  1.00 21.37           O
ATOM    939  C   SER   120       0.140  -7.011  21.700  1.00 21.37           C
ATOM    940  O   SER   120       0.642  -5.905  21.890  1.00 21.37           O
ATOM    941  N   LYS   121       0.824  -8.046  21.172  1.00 70.18           N
ATOM    942  CA  LYS   121       2.215  -7.990  20.830  1.00 70.18           C
ATOM    943  CB  LYS   121       2.732  -9.346  20.341  1.00 70.18           C
ATOM    944  CG  LYS   121       1.896  -9.863  19.174  1.00 70.18           C
ATOM    945  CD  LYS   121       2.460 -11.108  18.503  1.00 70.18           C
ATOM    946  CE  LYS   121       1.490 -11.729  17.499  1.00 70.18           C
ATOM    947  NZ  LYS   121       2.070 -12.974  16.955  1.00 70.18           N
ATOM    948  C   LYS   121       2.490  -6.992  19.740  1.00 70.18           C
ATOM    949  O   LYS   121       3.435  -6.217  19.861  1.00 70.18           O
ATOM    950  N   ASP   122       1.689  -6.960  18.652  1.00 30.22           N
ATOM    951  CA  ASP   122       2.025  -6.052  17.588  1.00 30.22           C
ATOM    952  CB  ASP   122       1.106  -6.105  16.356  1.00 30.22           C
ATOM    953  CG  ASP   122       1.863  -5.401  15.230  1.00 30.22           C
ATOM    954  OD1 ASP   122       3.122  -5.477  15.243  1.00 30.22           O
ATOM    955  OD2 ASP   122       1.207  -4.796  14.342  1.00 30.22           O
ATOM    956  C   ASP   122       1.937  -4.664  18.123  1.00 30.22           C
ATOM    957  O   ASP   122       2.779  -3.819  17.828  1.00 30.22           O
ATOM    958  N   LEU   123       0.910  -4.405  18.950  1.00 80.95           N
ATOM    959  CA  LEU   123       0.692  -3.125  19.552  1.00 80.95           C
ATOM    960  CB  LEU   123      -0.614  -3.155  20.373  1.00 80.95           C
ATOM    961  CG  LEU   123      -0.847  -2.031  21.394  1.00 80.95           C
ATOM    962  CD1 LEU   123      -2.315  -2.004  21.828  1.00 80.95           C
ATOM    963  CD2 LEU   123       0.015  -2.261  22.645  1.00 80.95           C
ATOM    964  C   LEU   123       1.860  -2.797  20.419  1.00 80.95           C
ATOM    965  O   LEU   123       2.330  -1.659  20.447  1.00 80.95           O
ATOM    966  N   TYR   124       2.366  -3.812  21.139  1.00 41.30           N
ATOM    967  CA  TYR   124       3.436  -3.656  22.081  1.00 41.30           C
ATOM    968  CB  TYR   124       3.737  -4.992  22.776  1.00 41.30           C
ATOM    969  CG  TYR   124       4.277  -4.705  24.133  1.00 41.30           C
ATOM    970  CD1 TYR   124       5.617  -4.519  24.357  1.00 41.30           C
ATOM    971  CD2 TYR   124       3.411  -4.623  25.204  1.00 41.30           C
ATOM    972  CE1 TYR   124       6.073  -4.255  25.626  1.00 41.30           C
ATOM    973  CE2 TYR   124       3.863  -4.355  26.476  1.00 41.30           C
ATOM    974  CZ  TYR   124       5.205  -4.170  26.688  1.00 41.30           C
ATOM    975  OH  TYR   124       5.701  -3.894  27.982  1.00 41.30           O
ATOM    976  C   TYR   124       4.658  -3.242  21.318  1.00 41.30           C
ATOM    977  O   TYR   124       5.396  -2.354  21.739  1.00 41.30           O
ATOM    978  N   MET   125       4.892  -3.898  20.165  1.00 27.88           N
ATOM    979  CA  MET   125       6.001  -3.638  19.284  1.00 27.88           C
ATOM    980  CB  MET   125       5.981  -4.613  18.094  1.00 27.88           C
ATOM    981  CG  MET   125       7.047  -4.397  17.014  1.00 27.88           C
ATOM    982  SD  MET   125       8.762  -4.764  17.486  1.00 27.88           S
ATOM    983  CE  MET   125       9.077  -3.054  18.003  1.00 27.88           C
ATOM    984  C   MET   125       5.885  -2.239  18.751  1.00 27.88           C
ATOM    985  O   MET   125       6.879  -1.523  18.649  1.00 27.88           O
ATOM    986  N   LYS   126       4.661  -1.800  18.402  1.00 24.54           N
ATOM    987  CA  LYS   126       4.493  -0.479  17.858  1.00 24.54           C
ATOM    988  CB  LYS   126       3.016  -0.140  17.515  1.00 24.54           C
ATOM    989  CG  LYS   126       2.830   1.242  16.864  1.00 24.54           C
ATOM    990  CD  LYS   126       1.454   1.503  16.225  1.00 24.54           C
ATOM    991  CE  LYS   126       1.397   2.797  15.397  1.00 24.54           C
ATOM    992  NZ  LYS   126       0.136   2.880  14.623  1.00 24.54           N
ATOM    993  C   LYS   126       4.951   0.500  18.892  1.00 24.54           C
ATOM    994  O   LYS   126       5.617   1.487  18.579  1.00 24.54           O
ATOM    995  N   TYR   127       4.621   0.242  20.168  1.00 47.70           N
ATOM    996  CA  TYR   127       4.960   1.190  21.183  1.00 47.70           C
ATOM    997  CB  TYR   127       4.404   0.828  22.570  1.00 47.70           C
ATOM    998  CG  TYR   127       4.114   2.143  23.207  1.00 47.70           C
ATOM    999  CD1 TYR   127       5.107   3.056  23.474  1.00 47.70           C
ATOM   1000  CD2 TYR   127       2.817   2.453  23.542  1.00 47.70           C
ATOM   1001  CE1 TYR   127       4.800   4.267  24.050  1.00 47.70           C
ATOM   1002  CE2 TYR   127       2.504   3.659  24.120  1.00 47.70           C
ATOM   1003  CZ  TYR   127       3.499   4.571  24.372  1.00 47.70           C
ATOM   1004  OH  TYR   127       3.185   5.813  24.961  1.00 47.70           O
ATOM   1005  C   TYR   127       6.452   1.244  21.294  1.00 47.70           C
ATOM   1006  O   TYR   127       7.036   2.321  21.399  1.00 47.70           O
ATOM   1007  N   MET   128       7.114   0.074  21.257  1.00 28.72           N
ATOM   1008  CA  MET   128       8.538   0.004  21.415  1.00 28.72           C
ATOM   1009  CB  MET   128       9.038  -1.443  21.529  1.00 28.72           C
ATOM   1010  CG  MET   128       8.519  -2.125  22.801  1.00 28.72           C
ATOM   1011  SD  MET   128       9.159  -1.436  24.362  1.00 28.72           S
ATOM   1012  CE  MET   128       8.191   0.096  24.336  1.00 28.72           C
ATOM   1013  C   MET   128       9.206   0.698  20.279  1.00 28.72           C
ATOM   1014  O   MET   128      10.227   1.350  20.474  1.00 28.72           O
ATOM   1015  N   LYS   129       8.675   0.566  19.053  1.00 54.32           N
ATOM   1016  CA  LYS   129       9.271   1.276  17.959  1.00 54.32           C
ATOM   1017  CB  LYS   129       8.678   0.901  16.586  1.00 54.32           C
ATOM   1018  CG  LYS   129       9.034  -0.513  16.119  1.00 54.32           C
ATOM   1019  CD  LYS   129       8.286  -0.938  14.854  1.00 54.32           C
ATOM   1020  CE  LYS   129       6.834  -1.349  15.100  1.00 54.32           C
ATOM   1021  NZ  LYS   129       6.135  -1.534  13.809  1.00 54.32           N
ATOM   1022  C   LYS   129       9.048   2.742  18.182  1.00 54.32           C
ATOM   1023  O   LYS   129       9.905   3.560  17.857  1.00 54.32           O
ATOM   1024  N   ALA   130       7.885   3.118  18.757  1.00 39.17           N
ATOM   1025  CA  ALA   130       7.553   4.507  18.903  1.00 39.17           C
ATOM   1026  CB  ALA   130       6.036   4.749  18.949  1.00 39.17           C
ATOM   1027  C   ALA   130       8.116   5.039  20.177  1.00 39.17           C
ATOM   1028  O   ALA   130       7.651   4.769  21.283  1.00 39.17           O
ATOM   1029  N   ILE   131       9.142   5.872  20.047  1.00 84.57           N
ATOM   1030  CA  ILE   131       9.717   6.456  21.211  1.00 84.57           C
ATOM   1031  CB  ILE   131      10.880   5.687  21.767  1.00 84.57           C
ATOM   1032  CG2 ILE   131      12.037   5.790  20.760  1.00 84.57           C
ATOM   1033  CG1 ILE   131      11.227   6.181  23.182  1.00 84.57           C
ATOM   1034  CD1 ILE   131      10.139   5.909  24.221  1.00 84.57           C
ATOM   1035  C   ILE   131      10.203   7.807  20.752  1.00 84.57           C
ATOM   1036  O   ILE   131       9.778   8.299  19.707  1.00 84.57           O
ATOM   1037  N   SER   132      11.087   8.464  21.529  1.00 50.12           N
ATOM   1038  CA  SER   132      11.505   9.805  21.232  1.00 50.12           C
ATOM   1039  CB  SER   132      11.669  10.645  22.519  1.00 50.12           C
ATOM   1040  OG  SER   132      11.740  12.035  22.229  1.00 50.12           O
ATOM   1041  C   SER   132      12.793   9.867  20.432  1.00 50.12           C
ATOM   1042  O   SER   132      13.222   8.898  19.811  1.00 50.12           O
ATOM   1043  N   GLU   133      13.404  11.078  20.406  1.00 35.79           N
ATOM   1044  CA  GLU   133      14.626  11.445  19.727  1.00 35.79           C
ATOM   1045  CB  GLU   133      14.789  12.962  19.547  1.00 35.79           C
ATOM   1046  CG  GLU   133      13.761  13.574  18.593  1.00 35.79           C
ATOM   1047  CD  GLU   133      14.031  15.067  18.503  1.00 35.79           C
ATOM   1048  OE1 GLU   133      14.981  15.539  19.182  1.00 35.79           O
ATOM   1049  OE2 GLU   133      13.290  15.759  17.754  1.00 35.79           O
ATOM   1050  C   GLU   133      15.782  10.947  20.542  1.00 35.79           C
ATOM   1051  O   GLU   133      15.605  10.262  21.549  1.00 35.79           O
ATOM   1052  N   ASP   134      17.009  11.263  20.083  1.00 28.66           N
ATOM   1053  CA  ASP   134      18.236  10.809  20.678  1.00 28.66           C
ATOM   1054  CB  ASP   134      19.470  11.325  19.923  1.00 28.66           C
ATOM   1055  CG  ASP   134      19.498  10.629  18.570  1.00 28.66           C
ATOM   1056  OD1 ASP   134      19.477   9.369  18.546  1.00 28.66           O
ATOM   1057  OD2 ASP   134      19.525  11.352  17.538  1.00 28.66           O
ATOM   1058  C   ASP   134      18.341  11.281  22.091  1.00 28.66           C
ATOM   1059  O   ASP   134      18.756  10.534  22.975  1.00 28.66           O
ATOM   1060  N   LYS   135      17.969  12.541  22.349  1.00 61.08           N
ATOM   1061  CA  LYS   135      18.074  13.068  23.675  1.00 61.08           C
ATOM   1062  CB  LYS   135      17.591  14.527  23.742  1.00 61.08           C
ATOM   1063  CG  LYS   135      18.233  15.421  22.673  1.00 61.08           C
ATOM   1064  CD  LYS   135      17.714  15.127  21.260  1.00 61.08           C
ATOM   1065  CE  LYS   135      18.494  15.817  20.140  1.00 61.08           C
ATOM   1066  NZ  LYS   135      17.970  15.393  18.825  1.00 61.08           N
ATOM   1067  C   LYS   135      17.166  12.243  24.535  1.00 61.08           C
ATOM   1068  O   LYS   135      17.512  11.860  25.653  1.00 61.08           O
ATOM   1069  N   GLY   136      15.977  11.928  23.992  1.00 12.11           N
ATOM   1070  CA  GLY   136      14.960  11.193  24.687  1.00 12.11           C
ATOM   1071  C   GLY   136      15.449   9.823  25.024  1.00 12.11           C
ATOM   1072  O   GLY   136      15.162   9.309  26.105  1.00 12.11           O
ATOM   1073  N   THR   137      16.202   9.189  24.107  1.00 18.33           N
ATOM   1074  CA  THR   137      16.632   7.844  24.352  1.00 18.33           C
ATOM   1075  CB  THR   137      17.514   7.281  23.273  1.00 18.33           C
ATOM   1076  OG1 THR   137      18.754   7.971  23.234  1.00 18.33           O
ATOM   1077  CG2 THR   137      16.788   7.418  21.924  1.00 18.33           C
ATOM   1078  C   THR   137      17.430   7.845  25.619  1.00 18.33           C
ATOM   1079  O   THR   137      17.235   7.000  26.491  1.00 18.33           O
ATOM   1080  N   ALA   138      18.334   8.831  25.761  1.00 15.77           N
ATOM   1081  CA  ALA   138      19.195   8.905  26.905  1.00 15.77           C
ATOM   1082  CB  ALA   138      20.177  10.087  26.831  1.00 15.77           C
ATOM   1083  C   ALA   138      18.380   9.079  28.147  1.00 15.77           C
ATOM   1084  O   ALA   138      18.668   8.473  29.178  1.00 15.77           O
ATOM   1085  N   GLU   139      17.328   9.911  28.084  1.00 17.51           N
ATOM   1086  CA  GLU   139      16.539  10.191  29.249  1.00 17.51           C
ATOM   1087  CB  GLU   139      15.438  11.225  28.978  1.00 17.51           C
ATOM   1088  CG  GLU   139      15.997  12.614  28.670  1.00 17.51           C
ATOM   1089  CD  GLU   139      14.826  13.548  28.417  1.00 17.51           C
ATOM   1090  OE1 GLU   139      13.678  13.043  28.301  1.00 17.51           O
ATOM   1091  OE2 GLU   139      15.066  14.781  28.333  1.00 17.51           O
ATOM   1092  C   GLU   139      15.881   8.934  29.719  1.00 17.51           C
ATOM   1093  O   GLU   139      15.792   8.680  30.918  1.00 17.51           O
ATOM   1094  N   GLN   140      15.412   8.102  28.773  1.00 26.02           N
ATOM   1095  CA  GLN   140      14.707   6.902  29.115  1.00 26.02           C
ATOM   1096  CB  GLN   140      14.292   6.104  27.869  1.00 26.02           C
ATOM   1097  CG  GLN   140      13.340   6.867  26.947  1.00 26.02           C
ATOM   1098  CD  GLN   140      13.201   6.063  25.663  1.00 26.02           C
ATOM   1099  OE1 GLN   140      12.670   4.953  25.656  1.00 26.02           O
ATOM   1100  NE2 GLN   140      13.709   6.638  24.540  1.00 26.02           N
ATOM   1101  C   GLN   140      15.625   6.027  29.902  1.00 26.02           C
ATOM   1102  O   GLN   140      15.219   5.416  30.888  1.00 26.02           O
ATOM   1103  N   VAL   141      16.901   5.958  29.486  1.00 14.46           N
ATOM   1104  CA  VAL   141      17.842   5.104  30.148  1.00 14.46           C
ATOM   1105  CB  VAL   141      19.204   5.139  29.520  1.00 14.46           C
ATOM   1106  CG1 VAL   141      20.157   4.275  30.366  1.00 14.46           C
ATOM   1107  CG2 VAL   141      19.082   4.680  28.057  1.00 14.46           C
ATOM   1108  C   VAL   141      17.985   5.554  31.566  1.00 14.46           C
ATOM   1109  O   VAL   141      18.017   4.740  32.488  1.00 14.46           O
ATOM   1110  N   GLU   142      18.049   6.878  31.780  1.00 48.35           N
ATOM   1111  CA  GLU   142      18.262   7.399  33.096  1.00 48.35           C
ATOM   1112  CB  GLU   142      18.293   8.936  33.123  1.00 48.35           C
ATOM   1113  CG  GLU   142      18.583   9.523  34.506  1.00 48.35           C
ATOM   1114  CD  GLU   142      20.073   9.370  34.781  1.00 48.35           C
ATOM   1115  OE1 GLU   142      20.776   8.777  33.921  1.00 48.35           O
ATOM   1116  OE2 GLU   142      20.525   9.845  35.857  1.00 48.35           O
ATOM   1117  C   GLU   142      17.139   6.955  33.976  1.00 48.35           C
ATOM   1118  O   GLU   142      17.355   6.569  35.123  1.00 48.35           O
ATOM   1119  N   THR   143      15.902   6.991  33.451  1.00 15.92           N
ATOM   1120  CA  THR   143      14.765   6.629  34.243  1.00 15.92           C
ATOM   1121  CB  THR   143      13.472   6.783  33.498  1.00 15.92           C
ATOM   1122  OG1 THR   143      13.312   8.130  33.073  1.00 15.92           O
ATOM   1123  CG2 THR   143      12.316   6.381  34.429  1.00 15.92           C
ATOM   1124  C   THR   143      14.878   5.194  34.651  1.00 15.92           C
ATOM   1125  O   THR   143      14.647   4.853  35.810  1.00 15.92           O
ATOM   1126  N   SER   144      15.256   4.312  33.709  1.00 15.42           N
ATOM   1127  CA  SER   144      15.319   2.910  34.010  1.00 15.42           C
ATOM   1128  CB  SER   144      15.719   2.058  32.792  1.00 15.42           C
ATOM   1129  OG  SER   144      15.761   0.684  33.150  1.00 15.42           O
ATOM   1130  C   SER   144      16.344   2.682  35.075  1.00 15.42           C
ATOM   1131  O   SER   144      16.142   1.880  35.985  1.00 15.42           O
ATOM   1132  N   PHE   145      17.473   3.408  34.993  1.00 24.03           N
ATOM   1133  CA  PHE   145      18.549   3.235  35.923  1.00 24.03           C
ATOM   1134  CB  PHE   145      19.755   4.136  35.595  1.00 24.03           C
ATOM   1135  CG  PHE   145      20.824   3.893  36.606  1.00 24.03           C
ATOM   1136  CD1 PHE   145      21.679   2.822  36.480  1.00 24.03           C
ATOM   1137  CD2 PHE   145      20.976   4.742  37.679  1.00 24.03           C
ATOM   1138  CE1 PHE   145      22.668   2.600  37.409  1.00 24.03           C
ATOM   1139  CE2 PHE   145      21.964   4.525  38.612  1.00 24.03           C
ATOM   1140  CZ  PHE   145      22.810   3.451  38.479  1.00 24.03           C
ATOM   1141  C   PHE   145      18.074   3.598  37.293  1.00 24.03           C
ATOM   1142  O   PHE   145      18.337   2.890  38.264  1.00 24.03           O
ATOM   1143  N   MET   146      17.324   4.710  37.396  1.00 19.41           N
ATOM   1144  CA  MET   146      16.882   5.204  38.663  1.00 19.41           C
ATOM   1145  CB  MET   146      16.047   6.491  38.535  1.00 19.41           C
ATOM   1146  CG  MET   146      16.838   7.679  37.983  1.00 19.41           C
ATOM   1147  SD  MET   146      15.876   9.212  37.810  1.00 19.41           S
ATOM   1148  CE  MET   146      17.238  10.179  37.094  1.00 19.41           C
ATOM   1149  C   MET   146      16.012   4.174  39.304  1.00 19.41           C
ATOM   1150  O   MET   146      16.076   3.965  40.514  1.00 19.41           O
ATOM   1151  N   ALA   147      15.178   3.489  38.504  1.00 17.06           N
ATOM   1152  CA  ALA   147      14.276   2.539  39.084  1.00 17.06           C
ATOM   1153  CB  ALA   147      13.402   1.839  38.033  1.00 17.06           C
ATOM   1154  C   ALA   147      15.074   1.487  39.783  1.00 17.06           C
ATOM   1155  O   ALA   147      14.759   1.103  40.909  1.00 17.06           O
ATOM   1156  N   LEU   148      16.143   0.998  39.133  1.00 34.55           N
ATOM   1157  CA  LEU   148      16.938  -0.057  39.691  1.00 34.55           C
ATOM   1158  CB  LEU   148      17.990  -0.582  38.699  1.00 34.55           C
ATOM   1159  CG  LEU   148      17.377  -1.221  37.439  1.00 34.55           C
ATOM   1160  CD1 LEU   148      18.466  -1.733  36.484  1.00 34.55           C
ATOM   1161  CD2 LEU   148      16.345  -2.302  37.805  1.00 34.55           C
ATOM   1162  C   LEU   148      17.674   0.406  40.919  1.00 34.55           C
ATOM   1163  O   LEU   148      17.742  -0.320  41.911  1.00 34.55           O
ATOM   1164  N   ALA   149      18.239   1.632  40.891  1.00 39.18           N
ATOM   1165  CA  ALA   149      19.127   2.090  41.933  1.00 39.18           C
ATOM   1166  CB  ALA   149      20.118   3.163  41.450  1.00 39.18           C
ATOM   1167  C   ALA   149      18.446   2.645  43.158  1.00 39.18           C
ATOM   1168  O   ALA   149      17.306   3.103  43.115  1.00 39.18           O
ATOM   1169  N   ASP   150      19.186   2.572  44.294  1.00 38.90           N
ATOM   1170  CA  ASP   150      18.903   3.084  45.616  1.00 38.90           C
ATOM   1171  CB  ASP   150      19.912   2.580  46.663  1.00 38.90           C
ATOM   1172  CG  ASP   150      19.414   2.967  48.047  1.00 38.90           C
ATOM   1173  OD1 ASP   150      18.290   3.530  48.139  1.00 38.90           O
ATOM   1174  OD2 ASP   150      20.153   2.703  49.031  1.00 38.90           O
ATOM   1175  C   ASP   150      19.028   4.571  45.551  1.00 38.90           C
ATOM   1176  O   ASP   150      18.399   5.298  46.319  1.00 38.90           O
ATOM   1177  N   GLY   151      19.844   5.059  44.597  1.00 24.66           N
ATOM   1178  CA  GLY   151      20.152   6.454  44.519  1.00 24.66           C
ATOM   1179  C   GLY   151      21.600   6.547  44.871  1.00 24.66           C
ATOM   1180  O   GLY   151      22.209   7.616  44.835  1.00 24.66           O
ATOM   1181  N   LYS   152      22.166   5.383  45.227  1.00 67.61           N
ATOM   1182  CA  LYS   152      23.552   5.196  45.533  1.00 67.61           C
ATOM   1183  CB  LYS   152      23.861   3.774  46.033  1.00 67.61           C
ATOM   1184  CG  LYS   152      25.315   3.572  46.465  1.00 67.61           C
ATOM   1185  CD  LYS   152      25.537   2.288  47.265  1.00 67.61           C
ATOM   1186  CE  LYS   152      24.877   2.307  48.646  1.00 67.61           C
ATOM   1187  NZ  LYS   152      25.139   1.033  49.352  1.00 67.61           N
ATOM   1188  C   LYS   152      24.297   5.416  44.257  1.00 67.61           C
ATOM   1189  O   LYS   152      25.487   5.728  44.260  1.00 67.61           O
ATOM   1190  N   SER   153      23.582   5.276  43.123  1.00 44.78           N
ATOM   1191  CA  SER   153      24.150   5.385  41.812  1.00 44.78           C
ATOM   1192  CB  SER   153      25.130   6.564  41.670  1.00 44.78           C
ATOM   1193  OG  SER   153      24.443   7.794  41.848  1.00 44.78           O
ATOM   1194  C   SER   153      24.887   4.127  41.481  1.00 44.78           C
ATOM   1195  O   SER   153      25.663   4.088  40.526  1.00 44.78           O
ATOM   1196  N   TYR   154      24.650   3.052  42.258  1.00 32.97           N
ATOM   1197  CA  TYR   154      25.225   1.780  41.929  1.00 32.97           C
ATOM   1198  CB  TYR   154      26.327   1.312  42.896  1.00 32.97           C
ATOM   1199  CG  TYR   154      27.506   2.210  42.743  1.00 32.97           C
ATOM   1200  CD1 TYR   154      27.591   3.391  43.442  1.00 32.97           C
ATOM   1201  CD2 TYR   154      28.532   1.868  41.890  1.00 32.97           C
ATOM   1202  CE1 TYR   154      28.681   4.217  43.298  1.00 32.97           C
ATOM   1203  CE2 TYR   154      29.625   2.689  41.740  1.00 32.97           C
ATOM   1204  CZ  TYR   154      29.701   3.865  42.445  1.00 32.97           C
ATOM   1205  OH  TYR   154      30.821   4.710  42.295  1.00 32.97           O
ATOM   1206  C   TYR   154      24.120   0.768  42.008  1.00 32.97           C
ATOM   1207  O   TYR   154      23.255   0.849  42.878  1.00 32.97           O
ATOM   1208  N   ILE   155      24.117  -0.217  41.086  1.00 79.76           N
ATOM   1209  CA  ILE   155      23.114  -1.242  41.110  1.00 79.76           C
ATOM   1210  CB  ILE   155      22.641  -1.648  39.741  1.00 79.76           C
ATOM   1211  CG2 ILE   155      21.697  -2.853  39.901  1.00 79.76           C
ATOM   1212  CG1 ILE   155      22.007  -0.461  38.993  1.00 79.76           C
ATOM   1213  CD1 ILE   155      20.738   0.083  39.646  1.00 79.76           C
ATOM   1214  C   ILE   155      23.794  -2.441  41.682  1.00 79.76           C
ATOM   1215  O   ILE   155      24.669  -3.029  41.047  1.00 79.76           O
ATOM   1216  N   THR   156      23.389  -2.833  42.904  1.00 24.70           N
ATOM   1217  CA  THR   156      24.005  -3.926  43.597  1.00 24.70           C
ATOM   1218  CB  THR   156      23.811  -3.815  45.088  1.00 24.70           C
ATOM   1219  OG1 THR   156      24.296  -2.555  45.532  1.00 24.70           O
ATOM   1220  CG2 THR   156      24.582  -4.929  45.817  1.00 24.70           C
ATOM   1221  C   THR   156      23.362  -5.189  43.102  1.00 24.70           C
ATOM   1222  O   THR   156      22.369  -5.156  42.378  1.00 24.70           O
ATOM   1223  N   ALA   157      23.946  -6.344  43.474  1.00 17.46           N
ATOM   1224  CA  ALA   157      23.466  -7.628  43.064  1.00 17.46           C
ATOM   1225  CB  ALA   157      24.321  -8.769  43.639  1.00 17.46           C
ATOM   1226  C   ALA   157      22.077  -7.815  43.584  1.00 17.46           C
ATOM   1227  O   ALA   157      21.196  -8.288  42.868  1.00 17.46           O
ATOM   1228  N   GLU   158      21.835  -7.416  44.842  1.00 18.60           N
ATOM   1229  CA  GLU   158      20.549  -7.620  45.441  1.00 18.60           C
ATOM   1230  CB  GLU   158      20.486  -7.126  46.894  1.00 18.60           C
ATOM   1231  CG  GLU   158      21.355  -7.948  47.846  1.00 18.60           C
ATOM   1232  CD  GLU   158      21.201  -7.358  49.237  1.00 18.60           C
ATOM   1233  OE1 GLU   158      20.459  -6.347  49.366  1.00 18.60           O
ATOM   1234  OE2 GLU   158      21.824  -7.902  50.187  1.00 18.60           O
ATOM   1235  C   GLU   158      19.541  -6.853  44.657  1.00 18.60           C
ATOM   1236  O   GLU   158      18.409  -7.297  44.472  1.00 18.60           O
ATOM   1237  N   GLN   159      19.938  -5.675  44.158  1.00 26.72           N
ATOM   1238  CA  GLN   159      19.030  -4.834  43.444  1.00 26.72           C
ATOM   1239  CB  GLN   159      19.699  -3.538  42.950  1.00 26.72           C
ATOM   1240  CG  GLN   159      20.173  -2.611  44.071  1.00 26.72           C
ATOM   1241  CD  GLN   159      18.948  -1.946  44.679  1.00 26.72           C
ATOM   1242  OE1 GLN   159      17.822  -2.206  44.263  1.00 26.72           O
ATOM   1243  NE2 GLN   159      19.170  -1.059  45.687  1.00 26.72           N
ATOM   1244  C   GLN   159      18.531  -5.555  42.223  1.00 26.72           C
ATOM   1245  O   GLN   159      17.353  -5.457  41.886  1.00 26.72           O
ATOM   1246  N   LEU   160      19.412  -6.301  41.523  1.00128.94           N
ATOM   1247  CA  LEU   160      19.035  -6.894  40.265  1.00128.94           C
ATOM   1248  CB  LEU   160      20.237  -7.595  39.596  1.00128.94           C
ATOM   1249  CG  LEU   160      20.013  -8.064  38.142  1.00128.94           C
ATOM   1250  CD1 LEU   160      19.020  -9.231  38.041  1.00128.94           C
ATOM   1251  CD2 LEU   160      19.646  -6.878  37.235  1.00128.94           C
ATOM   1252  C   LEU   160      17.902  -7.895  40.411  1.00128.94           C
ATOM   1253  O   LEU   160      16.843  -7.682  39.827  1.00128.94           O
ATOM   1254  N   GLU   161      18.082  -8.969  41.222  1.00166.80           N
ATOM   1255  CA  GLU   161      17.147 -10.044  41.544  1.00166.80           C
ATOM   1256  CB  GLU   161      16.201  -9.699  42.710  1.00166.80           C
ATOM   1257  CG  GLU   161      16.916  -9.562  44.056  1.00166.80           C
ATOM   1258  CD  GLU   161      15.874  -9.222  45.112  1.00166.80           C
ATOM   1259  OE1 GLU   161      14.661  -9.209  44.767  1.00166.80           O
ATOM   1260  OE2 GLU   161      16.276  -8.972  46.280  1.00166.80           O
ATOM   1261  C   GLU   161      16.288 -10.589  40.400  1.00166.80           C
ATOM   1262  O   GLU   161      16.307 -10.087  39.278  1.00166.80           O
ATOM   1263  N   GLY   162      15.518 -11.688  40.689  1.00 49.94           N
ATOM   1264  CA  GLY   162      14.561 -12.350  39.817  1.00 49.94           C
ATOM   1265  C   GLY   162      15.061 -13.662  39.275  1.00 49.94           C
ATOM   1266  O   GLY   162      14.294 -14.398  38.655  1.00 49.94           O
ATOM   1267  N   LEU   163      16.345 -14.007  39.479  1.00 47.93           N
ATOM   1268  CA  LEU   163      16.871 -15.238  38.947  1.00 47.93           C
ATOM   1269  CB  LEU   163      17.888 -14.994  37.817  1.00 47.93           C
ATOM   1270  CG  LEU   163      17.279 -14.348  36.560  1.00 47.93           C
ATOM   1271  CD1 LEU   163      18.343 -14.134  35.472  1.00 47.93           C
ATOM   1272  CD2 LEU   163      16.071 -15.152  36.052  1.00 47.93           C
ATOM   1273  C   LEU   163      17.602 -15.933  40.051  1.00 47.93           C
ATOM   1274  O   LEU   163      17.499 -15.559  41.218  1.00 47.93           O
ATOM   1275  N   PRO   164      18.307 -16.977  39.704  1.00 68.81           N
ATOM   1276  CA  PRO   164      19.125 -17.649  40.672  1.00 68.81           C
ATOM   1277  CD  PRO   164      17.855 -17.892  38.670  1.00 68.81           C
ATOM   1278  CB  PRO   164      19.487 -19.007  40.065  1.00 68.81           C
ATOM   1279  CG  PRO   164      18.972 -18.944  38.614  1.00 68.81           C
ATOM   1280  C   PRO   164      20.286 -16.755  40.965  1.00 68.81           C
ATOM   1281  O   PRO   164      20.585 -15.882  40.152  1.00 68.81           O
ATOM   1282  N   GLU   165      20.948 -16.955  42.116  1.00 18.39           N
ATOM   1283  CA  GLU   165      22.014 -16.087  42.518  1.00 18.39           C
ATOM   1284  CB  GLU   165      22.642 -16.481  43.865  1.00 18.39           C
ATOM   1285  CG  GLU   165      21.701 -16.304  45.058  1.00 18.39           C
ATOM   1286  CD  GLU   165      22.453 -16.728  46.311  1.00 18.39           C
ATOM   1287  OE1 GLU   165      23.688 -16.957  46.211  1.00 18.39           O
ATOM   1288  OE2 GLU   165      21.802 -16.826  47.387  1.00 18.39           O
ATOM   1289  C   GLU   165      23.100 -16.149  41.498  1.00 18.39           C
ATOM   1290  O   GLU   165      23.699 -15.132  41.157  1.00 18.39           O
ATOM   1291  N   GLU   166      23.376 -17.355  40.971  1.00 50.55           N
ATOM   1292  CA  GLU   166      24.449 -17.508  40.035  1.00 50.55           C
ATOM   1293  CB  GLU   166      24.605 -18.959  39.552  1.00 50.55           C
ATOM   1294  CG  GLU   166      25.073 -19.921  40.644  1.00 50.55           C
ATOM   1295  CD  GLU   166      26.541 -19.633  40.917  1.00 50.55           C
ATOM   1296  OE1 GLU   166      27.109 -18.745  40.229  1.00 50.55           O
ATOM   1297  OE2 GLU   166      27.115 -20.303  41.818  1.00 50.55           O
ATOM   1298  C   GLU   166      24.162 -16.675  38.830  1.00 50.55           C
ATOM   1299  O   GLU   166      25.039 -15.976  38.325  1.00 50.55           O
ATOM   1300  N   ASP   167      22.908 -16.713  38.347  1.00 16.03           N
ATOM   1301  CA  ASP   167      22.571 -15.989  37.158  1.00 16.03           C
ATOM   1302  CB  ASP   167      21.111 -16.196  36.723  1.00 16.03           C
ATOM   1303  CG  ASP   167      20.964 -17.620  36.204  1.00 16.03           C
ATOM   1304  OD1 ASP   167      22.013 -18.287  36.001  1.00 16.03           O
ATOM   1305  OD2 ASP   167      19.800 -18.061  36.006  1.00 16.03           O
ATOM   1306  C   ASP   167      22.762 -14.528  37.410  1.00 16.03           C
ATOM   1307  O   ASP   167      23.291 -13.811  36.563  1.00 16.03           O
ATOM   1308  N   LYS   168      22.345 -14.053  38.599  1.00105.12           N
ATOM   1309  CA  LYS   168      22.418 -12.654  38.905  1.00105.12           C
ATOM   1310  CB  LYS   168      21.844 -12.324  40.297  1.00105.12           C
ATOM   1311  CG  LYS   168      21.597 -10.834  40.559  1.00105.12           C
ATOM   1312  CD  LYS   168      22.846  -9.954  40.458  1.00105.12           C
ATOM   1313  CE  LYS   168      24.034 -10.487  41.262  1.00105.12           C
ATOM   1314  NZ  LYS   168      25.229  -9.648  41.019  1.00105.12           N
ATOM   1315  C   LYS   168      23.848 -12.234  38.895  1.00105.12           C
ATOM   1316  O   LYS   168      24.202 -11.192  38.350  1.00105.12           O
ATOM   1317  N   GLN   169      24.713 -13.057  39.496  1.00 31.99           N
ATOM   1318  CA  GLN   169      26.097 -12.718  39.595  1.00 31.99           C
ATOM   1319  CB  GLN   169      26.871 -13.781  40.382  1.00 31.99           C
ATOM   1320  CG  GLN   169      26.437 -13.822  41.846  1.00 31.99           C
ATOM   1321  CD  GLN   169      26.835 -15.172  42.404  1.00 31.99           C
ATOM   1322  OE1 GLN   169      26.366 -16.194  41.906  1.00 31.99           O
ATOM   1323  NE2 GLN   169      27.706 -15.186  43.448  1.00 31.99           N
ATOM   1324  C   GLN   169      26.649 -12.633  38.210  1.00 31.99           C
ATOM   1325  O   GLN   169      27.487 -11.781  37.922  1.00 31.99           O
ATOM   1326  N   PHE   170      26.180 -13.521  37.316  1.00 20.49           N
ATOM   1327  CA  PHE   170      26.666 -13.540  35.969  1.00 20.49           C
ATOM   1328  CB  PHE   170      26.056 -14.675  35.129  1.00 20.49           C
ATOM   1329  CG  PHE   170      26.701 -14.620  33.787  1.00 20.49           C
ATOM   1330  CD1 PHE   170      27.911 -15.239  33.571  1.00 20.49           C
ATOM   1331  CD2 PHE   170      26.100 -13.952  32.745  1.00 20.49           C
ATOM   1332  CE1 PHE   170      28.513 -15.192  32.337  1.00 20.49           C
ATOM   1333  CE2 PHE   170      26.697 -13.903  31.507  1.00 20.49           C
ATOM   1334  CZ  PHE   170      27.905 -14.524  31.302  1.00 20.49           C
ATOM   1335  C   PHE   170      26.309 -12.245  35.310  1.00 20.49           C
ATOM   1336  O   PHE   170      27.131 -11.641  34.625  1.00 20.49           O
ATOM   1337  N   LEU   171      25.064 -11.774  35.513  1.00 21.50           N
ATOM   1338  CA  LEU   171      24.636 -10.561  34.879  1.00 21.50           C
ATOM   1339  CB  LEU   171      23.184 -10.190  35.226  1.00 21.50           C
ATOM   1340  CG  LEU   171      22.154 -11.216  34.723  1.00 21.50           C
ATOM   1341  CD1 LEU   171      20.721 -10.799  35.089  1.00 21.50           C
ATOM   1342  CD2 LEU   171      22.333 -11.492  33.221  1.00 21.50           C
ATOM   1343  C   LEU   171      25.509  -9.452  35.369  1.00 21.50           C
ATOM   1344  O   LEU   171      25.957  -8.607  34.596  1.00 21.50           O
ATOM   1345  N   GLN   172      25.801  -9.449  36.678  1.00 25.70           N
ATOM   1346  CA  GLN   172      26.585  -8.399  37.251  1.00 25.70           C
ATOM   1347  CB  GLN   172      26.800  -8.586  38.763  1.00 25.70           C
ATOM   1348  CG  GLN   172      27.643  -7.486  39.408  1.00 25.70           C
ATOM   1349  CD  GLN   172      27.769  -7.800  40.893  1.00 25.70           C
ATOM   1350  OE1 GLN   172      26.972  -7.332  41.704  1.00 25.70           O
ATOM   1351  NE2 GLN   172      28.792  -8.619  41.259  1.00 25.70           N
ATOM   1352  C   GLN   172      27.934  -8.384  36.606  1.00 25.70           C
ATOM   1353  O   GLN   172      28.458  -7.315  36.310  1.00 25.70           O
ATOM   1354  N   ASP   173      28.541  -9.563  36.361  1.00 40.56           N
ATOM   1355  CA  ASP   173      29.872  -9.568  35.822  1.00 40.56           C
ATOM   1356  CB  ASP   173      30.555 -10.952  35.825  1.00 40.56           C
ATOM   1357  CG  ASP   173      29.847 -11.921  34.891  1.00 40.56           C
ATOM   1358  OD1 ASP   173      29.884 -11.698  33.652  1.00 40.56           O
ATOM   1359  OD2 ASP   173      29.279 -12.920  35.408  1.00 40.56           O
ATOM   1360  C   ASP   173      29.891  -9.005  34.432  1.00 40.56           C
ATOM   1361  O   ASP   173      30.825  -8.296  34.065  1.00 40.56           O
ATOM   1362  N   ASN   174      28.862  -9.290  33.612  1.00 37.36           N
ATOM   1363  CA  ASN   174      28.882  -8.802  32.262  1.00 37.36           C
ATOM   1364  CB  ASN   174      27.622  -9.218  31.473  1.00 37.36           C
ATOM   1365  CG  ASN   174      27.767  -8.808  30.011  1.00 37.36           C
ATOM   1366  OD1 ASN   174      26.832  -8.943  29.221  1.00 37.36           O
ATOM   1367  ND2 ASN   174      28.971  -8.300  29.634  1.00 37.36           N
ATOM   1368  C   ASN   174      28.897  -7.308  32.323  1.00 37.36           C
ATOM   1369  O   ASN   174      29.672  -6.637  31.643  1.00 37.36           O
ATOM   1370  N   MET   175      28.015  -6.775  33.178  1.00 45.31           N
ATOM   1371  CA  MET   175      27.777  -5.386  33.408  1.00 45.31           C
ATOM   1372  CB  MET   175      26.516  -5.219  34.271  1.00 45.31           C
ATOM   1373  CG  MET   175      25.213  -5.250  33.462  1.00 45.31           C
ATOM   1374  SD  MET   175      24.791  -6.835  32.676  1.00 45.31           S
ATOM   1375  CE  MET   175      25.935  -6.658  31.276  1.00 45.31           C
ATOM   1376  C   MET   175      28.940  -4.703  34.075  1.00 45.31           C
ATOM   1377  O   MET   175      29.237  -3.546  33.782  1.00 45.31           O
ATOM   1378  N   GLU   176      29.644  -5.416  34.971  1.00 64.28           N
ATOM   1379  CA  GLU   176      30.649  -4.843  35.825  1.00 64.28           C
ATOM   1380  CB  GLU   176      31.297  -5.862  36.778  1.00 64.28           C
ATOM   1381  CG  GLU   176      32.118  -6.937  36.066  1.00 64.28           C
ATOM   1382  CD  GLU   176      32.698  -7.866  37.122  1.00 64.28           C
ATOM   1383  OE1 GLU   176      32.405  -7.646  38.328  1.00 64.28           O
ATOM   1384  OE2 GLU   176      33.439  -8.809  36.737  1.00 64.28           O
ATOM   1385  C   GLU   176      31.751  -4.222  35.034  1.00 64.28           C
ATOM   1386  O   GLU   176      32.277  -3.191  35.442  1.00 64.28           O
ATOM   1387  N   ALA   177      32.185  -4.840  33.921  1.00202.50           N
ATOM   1388  CA  ALA   177      33.193  -4.190  33.135  1.00202.50           C
ATOM   1389  CB  ALA   177      32.917  -2.705  32.827  1.00202.50           C
ATOM   1390  C   ALA   177      34.512  -4.311  33.813  1.00202.50           C
ATOM   1391  O   ALA   177      34.684  -5.072  34.765  1.00202.50           O
ATOM   1392  N   GLY   178      35.493  -3.549  33.302  1.00 44.24           N
ATOM   1393  CA  GLY   178      36.827  -3.587  33.809  1.00 44.24           C
ATOM   1394  C   GLY   178      36.810  -3.196  35.249  1.00 44.24           C
ATOM   1395  O   GLY   178      37.574  -3.747  36.040  1.00 44.24           O
ATOM   1396  N   GLU   179      35.954  -2.226  35.634  1.00 62.26           N
ATOM   1397  CA  GLU   179      35.977  -1.818  37.008  1.00 62.26           C
ATOM   1398  CB  GLU   179      34.980  -0.693  37.329  1.00 62.26           C
ATOM   1399  CG  GLU   179      33.564  -0.966  36.828  1.00 62.26           C
ATOM   1400  CD  GLU   179      33.540  -0.595  35.352  1.00 62.26           C
ATOM   1401  OE1 GLU   179      34.594  -0.129  34.842  1.00 62.26           O
ATOM   1402  OE2 GLU   179      32.468  -0.765  34.715  1.00 62.26           O
ATOM   1403  C   GLU   179      35.656  -3.007  37.846  1.00 62.26           C
ATOM   1404  O   GLU   179      36.379  -3.330  38.787  1.00 62.26           O
ATOM   1405  N   GLU   180      34.554  -3.692  37.508  1.00 58.13           N
ATOM   1406  CA  GLU   180      34.173  -4.924  38.129  1.00 58.13           C
ATOM   1407  CB  GLU   180      35.053  -6.122  37.723  1.00 58.13           C
ATOM   1408  CG  GLU   180      36.513  -5.997  38.166  1.00 58.13           C
ATOM   1409  CD  GLU   180      37.253  -7.257  37.742  1.00 58.13           C
ATOM   1410  OE1 GLU   180      36.618  -8.130  37.092  1.00 58.13           O
ATOM   1411  OE2 GLU   180      38.467  -7.366  38.066  1.00 58.13           O
ATOM   1412  C   GLU   180      34.219  -4.811  39.612  1.00 58.13           C
ATOM   1413  O   GLU   180      34.589  -5.785  40.265  1.00 58.13           O
ATOM   1414  N   LYS   181      33.922  -3.639  40.216  1.00143.45           N
ATOM   1415  CA  LYS   181      33.993  -3.756  41.639  1.00143.45           C
ATOM   1416  CB  LYS   181      33.993  -2.383  42.343  1.00143.45           C
ATOM   1417  CG  LYS   181      32.860  -1.447  41.916  1.00143.45           C
ATOM   1418  CD  LYS   181      32.678  -0.246  42.848  1.00143.45           C
ATOM   1419  CE  LYS   181      32.170  -0.624  44.240  1.00143.45           C
ATOM   1420  NZ  LYS   181      32.031   0.590  45.074  1.00143.45           N
ATOM   1421  C   LYS   181      32.866  -4.595  42.188  1.00143.45           C
ATOM   1422  O   LYS   181      32.872  -5.821  42.117  1.00143.45           O
ATOM   1423  N   GLY   182      31.852  -3.934  42.776  1.00 69.31           N
ATOM   1424  CA  GLY   182      30.671  -4.563  43.296  1.00 69.31           C
ATOM   1425  C   GLY   182      29.528  -4.573  42.358  1.00 69.31           C
ATOM   1426  O   GLY   182      28.776  -5.541  42.261  1.00 69.31           O
ATOM   1427  N   ALA   183      29.371  -3.446  41.643  1.00 53.20           N
ATOM   1428  CA  ALA   183      28.092  -3.237  41.055  1.00 53.20           C
ATOM   1429  CB  ALA   183      27.175  -2.392  41.949  1.00 53.20           C
ATOM   1430  C   ALA   183      28.193  -2.531  39.754  1.00 53.20           C
ATOM   1431  O   ALA   183      29.266  -2.355  39.179  1.00 53.20           O
ATOM   1432  N   PHE   184      27.004  -2.142  39.263  1.00 86.93           N
ATOM   1433  CA  PHE   184      26.820  -1.581  37.965  1.00 86.93           C
ATOM   1434  CB  PHE   184      25.687  -2.402  37.321  1.00 86.93           C
ATOM   1435  CG  PHE   184      25.582  -2.327  35.841  1.00 86.93           C
ATOM   1436  CD1 PHE   184      26.695  -2.382  35.038  1.00 86.93           C
ATOM   1437  CD2 PHE   184      24.336  -2.317  35.264  1.00 86.93           C
ATOM   1438  CE1 PHE   184      26.556  -2.358  33.670  1.00 86.93           C
ATOM   1439  CE2 PHE   184      24.192  -2.298  33.901  1.00 86.93           C
ATOM   1440  CZ  PHE   184      25.308  -2.304  33.099  1.00 86.93           C
ATOM   1441  C   PHE   184      26.432  -0.141  38.138  1.00 86.93           C
ATOM   1442  O   PHE   184      25.373   0.169  38.680  1.00 86.93           O
ATOM   1443  N   ASN   185      27.306   0.783  37.685  1.00 40.76           N
ATOM   1444  CA  ASN   185      27.045   2.192  37.787  1.00 40.76           C
ATOM   1445  CB  ASN   185      28.308   3.057  37.997  1.00 40.76           C
ATOM   1446  CG  ASN   185      29.273   2.894  36.833  1.00 40.76           C
ATOM   1447  OD1 ASN   185      28.922   2.402  35.764  1.00 40.76           O
ATOM   1448  ND2 ASN   185      30.547   3.320  37.050  1.00 40.76           N
ATOM   1449  C   ASN   185      26.308   2.620  36.555  1.00 40.76           C
ATOM   1450  O   ASN   185      26.053   1.810  35.666  1.00 40.76           O
ATOM   1451  N   TYR   186      25.937   3.913  36.483  1.00 32.46           N
ATOM   1452  CA  TYR   186      25.144   4.429  35.402  1.00 32.46           C
ATOM   1453  CB  TYR   186      24.825   5.926  35.564  1.00 32.46           C
ATOM   1454  CG  TYR   186      24.054   6.362  34.364  1.00 32.46           C
ATOM   1455  CD1 TYR   186      22.723   6.046  34.233  1.00 32.46           C
ATOM   1456  CD2 TYR   186      24.663   7.100  33.373  1.00 32.46           C
ATOM   1457  CE1 TYR   186      22.011   6.451  33.128  1.00 32.46           C
ATOM   1458  CE2 TYR   186      23.957   7.508  32.266  1.00 32.46           C
ATOM   1459  CZ  TYR   186      22.628   7.183  32.143  1.00 32.46           C
ATOM   1460  OH  TYR   186      21.898   7.599  31.009  1.00 32.46           O
ATOM   1461  C   TYR   186      25.854   4.257  34.097  1.00 32.46           C
ATOM   1462  O   TYR   186      25.253   3.830  33.114  1.00 32.46           O
ATOM   1463  N   LYS   187      27.159   4.573  34.046  1.00 40.95           N
ATOM   1464  CA  LYS   187      27.856   4.474  32.795  1.00 40.95           C
ATOM   1465  CB  LYS   187      29.328   4.908  32.903  1.00 40.95           C
ATOM   1466  CG  LYS   187      29.505   6.391  33.235  1.00 40.95           C
ATOM   1467  CD  LYS   187      30.925   6.758  33.670  1.00 40.95           C
ATOM   1468  CE  LYS   187      31.937   6.781  32.523  1.00 40.95           C
ATOM   1469  NZ  LYS   187      33.277   7.149  33.034  1.00 40.95           N
ATOM   1470  C   LYS   187      27.835   3.047  32.356  1.00 40.95           C
ATOM   1471  O   LYS   187      27.608   2.745  31.184  1.00 40.95           O
ATOM   1472  N   GLN   188      28.068   2.125  33.303  1.00 21.95           N
ATOM   1473  CA  GLN   188      28.094   0.730  32.984  1.00 21.95           C
ATOM   1474  CB  GLN   188      28.427  -0.145  34.203  1.00 21.95           C
ATOM   1475  CG  GLN   188      29.844   0.030  34.748  1.00 21.95           C
ATOM   1476  CD  GLN   188      29.949  -0.830  36.000  1.00 21.95           C
ATOM   1477  OE1 GLN   188      29.305  -1.873  36.098  1.00 21.95           O
ATOM   1478  NE2 GLN   188      30.763  -0.380  36.990  1.00 21.95           N
ATOM   1479  C   GLN   188      26.727   0.337  32.529  1.00 21.95           C
ATOM   1480  O   GLN   188      26.582  -0.419  31.570  1.00 21.95           O
ATOM   1481  N   LEU   189      25.688   0.851  33.216  1.00 81.16           N
ATOM   1482  CA  LEU   189      24.331   0.471  32.942  1.00 81.16           C
ATOM   1483  CB  LEU   189      23.327   1.170  33.886  1.00 81.16           C
ATOM   1484  CG  LEU   189      21.841   0.796  33.682  1.00 81.16           C
ATOM   1485  CD1 LEU   189      21.251   1.377  32.386  1.00 81.16           C
ATOM   1486  CD2 LEU   189      21.635  -0.724  33.799  1.00 81.16           C
ATOM   1487  C   LEU   189      24.012   0.839  31.536  1.00 81.16           C
ATOM   1488  O   LEU   189      23.420   0.050  30.802  1.00 81.16           O
ATOM   1489  N   VAL   190      24.436   2.041  31.114  1.00 17.18           N
ATOM   1490  CA  VAL   190      24.122   2.495  29.794  1.00 17.18           C
ATOM   1491  CB  VAL   190      24.711   3.837  29.477  1.00 17.18           C
ATOM   1492  CG1 VAL   190      24.438   4.154  27.997  1.00 17.18           C
ATOM   1493  CG2 VAL   190      24.127   4.876  30.450  1.00 17.18           C
ATOM   1494  C   VAL   190      24.710   1.522  28.837  1.00 17.18           C
ATOM   1495  O   VAL   190      24.097   1.187  27.824  1.00 17.18           O
ATOM   1496  N   GLN   191      25.922   1.027  29.138  1.00 33.96           N
ATOM   1497  CA  GLN   191      26.528   0.128  28.211  1.00 33.96           C
ATOM   1498  CB  GLN   191      27.908  -0.373  28.672  1.00 33.96           C
ATOM   1499  CG  GLN   191      28.968   0.728  28.728  1.00 33.96           C
ATOM   1500  CD  GLN   191      30.269   0.097  29.197  1.00 33.96           C
ATOM   1501  OE1 GLN   191      31.315   0.745  29.227  1.00 33.96           O
ATOM   1502  NE2 GLN   191      30.206  -1.208  29.573  1.00 33.96           N
ATOM   1503  C   GLN   191      25.640  -1.063  28.060  1.00 33.96           C
ATOM   1504  O   GLN   191      25.307  -1.436  26.940  1.00 33.96           O
ATOM   1505  N   LYS   192      25.168  -1.649  29.177  1.00 66.85           N
ATOM   1506  CA  LYS   192      24.383  -2.851  29.084  1.00 66.85           C
ATOM   1507  CB  LYS   192      23.996  -3.436  30.450  1.00 66.85           C
ATOM   1508  CG  LYS   192      23.084  -4.653  30.306  1.00 66.85           C
ATOM   1509  CD  LYS   192      23.723  -5.801  29.526  1.00 66.85           C
ATOM   1510  CE  LYS   192      22.808  -7.016  29.364  1.00 66.85           C
ATOM   1511  NZ  LYS   192      23.471  -8.042  28.531  1.00 66.85           N
ATOM   1512  C   LYS   192      23.117  -2.616  28.334  1.00 66.85           C
ATOM   1513  O   LYS   192      22.769  -3.404  27.455  1.00 66.85           O
ATOM   1514  N   SER   193      22.409  -1.515  28.644  1.00 23.13           N
ATOM   1515  CA  SER   193      21.139  -1.280  28.026  1.00 23.13           C
ATOM   1516  CB  SER   193      20.507   0.058  28.445  1.00 23.13           C
ATOM   1517  OG  SER   193      21.310   1.141  27.996  1.00 23.13           O
ATOM   1518  C   SER   193      21.348  -1.241  26.559  1.00 23.13           C
ATOM   1519  O   SER   193      20.657  -1.928  25.811  1.00 23.13           O
ATOM   1520  N   PHE   194      22.311  -0.433  26.094  1.00 50.81           N
ATOM   1521  CA  PHE   194      22.520  -0.481  24.686  1.00 50.81           C
ATOM   1522  CB  PHE   194      22.553   0.912  24.035  1.00 50.81           C
ATOM   1523  CG  PHE   194      21.197   1.507  24.202  1.00 50.81           C
ATOM   1524  CD1 PHE   194      20.854   2.148  25.371  1.00 50.81           C
ATOM   1525  CD2 PHE   194      20.267   1.425  23.192  1.00 50.81           C
ATOM   1526  CE1 PHE   194      19.604   2.698  25.531  1.00 50.81           C
ATOM   1527  CE2 PHE   194      19.015   1.974  23.346  1.00 50.81           C
ATOM   1528  CZ  PHE   194      18.681   2.612  24.517  1.00 50.81           C
ATOM   1529  C   PHE   194      23.866  -1.107  24.479  1.00 50.81           C
ATOM   1530  O   PHE   194      24.811  -0.439  24.061  1.00 50.81           O
ATOM   1531  N   VAL   195      23.988  -2.423  24.755  1.00100.13           N
ATOM   1532  CA  VAL   195      25.242  -3.078  24.524  1.00100.13           C
ATOM   1533  CB  VAL   195      25.812  -3.814  25.710  1.00100.13           C
ATOM   1534  CG1 VAL   195      24.784  -4.831  26.239  1.00100.13           C
ATOM   1535  CG2 VAL   195      27.148  -4.443  25.288  1.00100.13           C
ATOM   1536  C   VAL   195      25.011  -4.092  23.472  1.00100.13           C
ATOM   1537  O   VAL   195      24.147  -4.959  23.582  1.00100.13           O
ATOM   1538  N   ASP   196      25.774  -3.991  22.383  1.00 85.09           N
ATOM   1539  CA  ASP   196      25.614  -5.010  21.407  1.00 85.09           C
ATOM   1540  CB  ASP   196      25.210  -4.465  20.026  1.00 85.09           C
ATOM   1541  CG  ASP   196      24.801  -5.638  19.145  1.00 85.09           C
ATOM   1542  OD1 ASP   196      24.871  -6.802  19.625  1.00 85.09           O
ATOM   1543  OD2 ASP   196      24.409  -5.387  17.974  1.00 85.09           O
ATOM   1544  C   ASP   196      26.976  -5.599  21.271  1.00 85.09           C
ATOM   1545  O   ASP   196      27.264  -6.330  20.325  1.00 85.09           O
ATOM   1546  N   GLU   197      27.860  -5.288  22.240  1.00 35.64           N
ATOM   1547  CA  GLU   197      29.204  -5.772  22.136  1.00 35.64           C
ATOM   1548  CB  GLU   197      30.145  -5.216  23.222  1.00 35.64           C
ATOM   1549  CG  GLU   197      29.777  -5.626  24.646  1.00 35.64           C
ATOM   1550  CD  GLU   197      30.870  -5.108  25.570  1.00 35.64           C
ATOM   1551  OE1 GLU   197      31.773  -4.385  25.071  1.00 35.64           O
ATOM   1552  OE2 GLU   197      30.818  -5.428  26.788  1.00 35.64           O
ATOM   1553  C   GLU   197      29.207  -7.258  22.251  1.00 35.64           C
ATOM   1554  O   GLU   197      29.761  -7.954  21.402  1.00 35.64           O
ATOM   1555  N   ALA   198      28.553  -7.787  23.299  1.00 19.14           N
ATOM   1556  CA  ALA   198      28.494  -9.207  23.461  1.00 19.14           C
ATOM   1557  CB  ALA   198      29.173  -9.714  24.744  1.00 19.14           C
ATOM   1558  C   ALA   198      27.044  -9.521  23.573  1.00 19.14           C
ATOM   1559  O   ALA   198      26.298  -8.815  24.249  1.00 19.14           O
ATOM   1560  N   GLU   199      26.601 -10.592  22.897  1.00  6.64           N
ATOM   1561  CA  GLU   199      25.212 -10.923  22.951  1.00  6.64           C
ATOM   1562  CB  GLU   199      24.785 -11.878  21.820  1.00  6.64           C
ATOM   1563  CG  GLU   199      23.281 -12.161  21.782  1.00  6.64           C
ATOM   1564  CD  GLU   199      22.997 -13.056  20.582  1.00  6.64           C
ATOM   1565  OE1 GLU   199      23.974 -13.430  19.879  1.00  6.64           O
ATOM   1566  OE2 GLU   199      21.800 -13.375  20.353  1.00  6.64           O
ATOM   1567  C   GLU   199      24.976 -11.631  24.279  1.00  6.64           C
ATOM   1568  O   GLU   199      24.152 -11.119  25.084  1.00  6.64           O
ATOM   1569  OXT GLU   199      25.618 -12.691  24.507  1.00  6.64           O
END 
