# Supplementary material for: Alpha-actinin of the chlorarchiniophyte Bigelowiella natans
Source: PeerJ. 2018 Jan 17;6:e4288. doi: 10.7717/peerj.4288 (PMC5775757; doi:10.7717/peerj.4288)
Supplement: Supplemental Information 3 [file peerj-06-4288-s004.pdb]

EXPDTA    THEORETICAL MODEL, MODELLER 9v8 2017/07/05 06:00:32
REMARK   6 MODELLER OBJECTIVE FUNCTION:       425.3182
REMARK   6 MODELLER BEST TEMPLATE % SEQ ID: 100.000
SEQRES   1    138  GLY SER LEU GLY GLU LYS GLN ALA ALA VAL ARG ARG VAL
SEQRES   2    138  LYS GLN PHE ILE ALA PHE GLN ARG GLN ILE TRP GLU GLN
SEQRES   3    138  GLN ASN ASP TYR LYS ALA ARG ALA GLU THR LEU MET LYS
SEQRES   4    138  TRP ALA ASP GLY LYS ILE SER GLU TYR THR LYS CYS ASP
SEQRES   5    138  LEU GLY ASP THR LYS GLU GLU VAL GLU THR GLY ARG SER
SEQRES   6    138  LYS LEU LYS GLU TYR LEU LYS SER VAL LYS PRO GLY LYS
SEQRES   7    138  ALA VAL GLU LYS MET ASP ILE GLU SER LEU TYR GLY GLU
SEQRES   8    138  ILE GLN ALA ASN LEU ARG ILE ASN ASN ARG SER PRO TYR
SEQRES   9    138  CYS PRO PRO GLY SER CYS ALA PRO ASN SER LEU ASP SER
SEQRES  10    138  LYS TRP HIS GLU LEU GLN GLN ALA GLU ALA LYS TYR LYS
SEQRES  11    138  ALA THR PRO GLU GLN LEU GLN GLU
ATOM      1  N   GLY     1      12.106  49.414  32.205  1.00  4.07           N
ATOM      2  CA  GLY     1      12.038  48.006  32.655  1.00  4.07           C
ATOM      3  C   GLY     1      13.392  47.523  33.046  1.00  4.07           C
ATOM      4  O   GLY     1      14.292  47.418  32.212  1.00  4.07           O
ATOM      5  N   SER     2      13.564  47.211  34.343  1.00 21.40           N
ATOM      6  CA  SER     2      14.838  46.787  34.840  1.00 21.40           C
ATOM      7  CB  SER     2      14.828  46.533  36.358  1.00 21.40           C
ATOM      8  OG  SER     2      16.115  46.115  36.791  1.00 21.40           O
ATOM      9  C   SER     2      15.236  45.519  34.168  1.00 21.40           C
ATOM     10  O   SER     2      16.290  45.453  33.531  1.00 21.40           O
ATOM     11  N   LEU     3      14.403  44.467  34.282  1.00 32.61           N
ATOM     12  CA  LEU     3      14.775  43.240  33.653  1.00 32.61           C
ATOM     13  CB  LEU     3      13.800  42.092  33.954  1.00 32.61           C
ATOM     14  CG  LEU     3      14.258  40.739  33.383  1.00 32.61           C
ATOM     15  CD1 LEU     3      15.592  40.292  34.005  1.00 32.61           C
ATOM     16  CD2 LEU     3      13.156  39.678  33.530  1.00 32.61           C
ATOM     17  C   LEU     3      14.767  43.520  32.189  1.00 32.61           C
ATOM     18  O   LEU     3      15.679  43.136  31.458  1.00 32.61           O
ATOM     19  N   GLY     4      13.701  44.201  31.730  1.00 21.47           N
ATOM     20  CA  GLY     4      13.615  44.665  30.375  1.00 21.47           C
ATOM     21  C   GLY     4      13.175  43.558  29.490  1.00 21.47           C
ATOM     22  O   GLY     4      12.758  43.782  28.354  1.00 21.47           O
ATOM     23  N   GLU     5      13.245  42.315  29.974  1.00 48.15           N
ATOM     24  CA  GLU     5      12.818  41.287  29.090  1.00 48.15           C
ATOM     25  CB  GLU     5      13.598  39.977  29.304  1.00 48.15           C
ATOM     26  CG  GLU     5      13.227  38.880  28.310  1.00 48.15           C
ATOM     27  CD  GLU     5      14.177  37.706  28.508  1.00 48.15           C
ATOM     28  OE1 GLU     5      15.050  37.804  29.411  1.00 48.15           O
ATOM     29  OE2 GLU     5      14.044  36.698  27.763  1.00 48.15           O
ATOM     30  C   GLU     5      11.390  41.043  29.430  1.00 48.15           C
ATOM     31  O   GLU     5      11.030  40.001  29.973  1.00 48.15           O
ATOM     32  N   LYS     6      10.536  42.032  29.120  1.00 75.08           N
ATOM     33  CA  LYS     6       9.145  41.951  29.442  1.00 75.08           C
ATOM     34  CB  LYS     6       8.445  43.277  29.104  1.00 75.08           C
ATOM     35  CG  LYS     6       6.966  43.370  29.468  1.00 75.08           C
ATOM     36  CD  LYS     6       6.446  44.803  29.349  1.00 75.08           C
ATOM     37  CE  LYS     6       6.803  45.458  28.011  1.00 75.08           C
ATOM     38  NZ  LYS     6       6.297  46.847  27.969  1.00 75.08           N
ATOM     39  C   LYS     6       8.488  40.868  28.644  1.00 75.08           C
ATOM     40  O   LYS     6       7.918  39.931  29.201  1.00 75.08           O
ATOM     41  N   GLN     7       8.586  40.963  27.306  1.00 75.25           N
ATOM     42  CA  GLN     7       7.891  40.046  26.444  1.00 75.25           C
ATOM     43  CB  GLN     7       7.947  40.450  24.961  1.00 75.25           C
ATOM     44  CG  GLN     7       7.398  41.846  24.681  1.00 75.25           C
ATOM     45  CD  GLN     7       8.462  42.836  25.133  1.00 75.25           C
ATOM     46  OE1 GLN     7       9.638  42.706  24.800  1.00 75.25           O
ATOM     47  NE2 GLN     7       8.037  43.852  25.931  1.00 75.25           N
ATOM     48  C   GLN     7       8.495  38.686  26.512  1.00 75.25           C
ATOM     49  O   GLN     7       7.799  37.685  26.672  1.00 75.25           O
ATOM     50  N   ALA     8       9.831  38.615  26.415  1.00 21.16           N
ATOM     51  CA  ALA     8      10.462  37.335  26.332  1.00 21.16           C
ATOM     52  CB  ALA     8      11.979  37.415  26.088  1.00 21.16           C
ATOM     53  C   ALA     8      10.225  36.570  27.591  1.00 21.16           C
ATOM     54  O   ALA     8       9.952  35.373  27.552  1.00 21.16           O
ATOM     55  N   ALA     9      10.294  37.248  28.749  1.00 19.81           N
ATOM     56  CA  ALA     9      10.191  36.548  29.994  1.00 19.81           C
ATOM     57  CB  ALA     9      10.295  37.484  31.209  1.00 19.81           C
ATOM     58  C   ALA     9       8.872  35.851  30.087  1.00 19.81           C
ATOM     59  O   ALA     9       8.813  34.688  30.482  1.00 19.81           O
ATOM     60  N   VAL    10       7.774  36.531  29.714  1.00 18.20           N
ATOM     61  CA  VAL    10       6.491  35.911  29.850  1.00 18.20           C
ATOM     62  CB  VAL    10       5.348  36.822  29.512  1.00 18.20           C
ATOM     63  CG1 VAL    10       5.347  37.989  30.517  1.00 18.20           C
ATOM     64  CG2 VAL    10       5.463  37.255  28.044  1.00 18.20           C
ATOM     65  C   VAL    10       6.418  34.722  28.948  1.00 18.20           C
ATOM     66  O   VAL    10       5.917  33.669  29.337  1.00 18.20           O
ATOM     67  N   ARG    11       6.928  34.847  27.712  1.00 76.69           N
ATOM     68  CA  ARG    11       6.816  33.742  26.806  1.00 76.69           C
ATOM     69  CB  ARG    11       7.361  34.056  25.401  1.00 76.69           C
ATOM     70  CG  ARG    11       7.135  32.922  24.396  1.00 76.69           C
ATOM     71  CD  ARG    11       7.627  33.241  22.983  1.00 76.69           C
ATOM     72  NE  ARG    11       9.115  33.174  22.995  1.00 76.69           N
ATOM     73  CZ  ARG    11       9.800  33.109  21.816  1.00 76.69           C
ATOM     74  NH1 ARG    11       9.118  33.116  20.633  1.00 76.69           N
ATOM     75  NH2 ARG    11      11.162  33.037  21.818  1.00 76.69           N
ATOM     76  C   ARG    11       7.584  32.583  27.355  1.00 76.69           C
ATOM     77  O   ARG    11       7.124  31.443  27.311  1.00 76.69           O
ATOM     78  N   ARG    12       8.772  32.860  27.919  1.00 65.43           N
ATOM     79  CA  ARG    12       9.641  31.828  28.400  1.00 65.43           C
ATOM     80  CB  ARG    12      10.925  32.416  29.000  1.00 65.43           C
ATOM     81  CG  ARG    12      11.678  33.289  27.996  1.00 65.43           C
ATOM     82  CD  ARG    12      12.966  32.667  27.468  1.00 65.43           C
ATOM     83  NE  ARG    12      13.973  32.767  28.559  1.00 65.43           N
ATOM     84  CZ  ARG    12      15.273  32.434  28.311  1.00 65.43           C
ATOM     85  NH1 ARG    12      15.636  31.997  27.071  1.00 65.43           N
ATOM     86  NH2 ARG    12      16.206  32.543  29.299  1.00 65.43           N
ATOM     87  C   ARG    12       8.947  31.065  29.477  1.00 65.43           C
ATOM     88  O   ARG    12       9.000  29.836  29.502  1.00 65.43           O
ATOM     89  N   VAL    13       8.273  31.765  30.405  1.00 20.52           N
ATOM     90  CA  VAL    13       7.616  31.055  31.462  1.00 20.52           C
ATOM     91  CB  VAL    13       7.014  31.935  32.523  1.00 20.52           C
ATOM     92  CG1 VAL    13       8.134  32.772  33.164  1.00 20.52           C
ATOM     93  CG2 VAL    13       5.868  32.756  31.918  1.00 20.52           C
ATOM     94  C   VAL    13       6.524  30.236  30.862  1.00 20.52           C
ATOM     95  O   VAL    13       6.293  29.096  31.266  1.00 20.52           O
ATOM     96  N   LYS    14       5.830  30.799  29.858  1.00 24.27           N
ATOM     97  CA  LYS    14       4.735  30.116  29.238  1.00 24.27           C
ATOM     98  CB  LYS    14       4.148  30.894  28.044  1.00 24.27           C
ATOM     99  CG  LYS    14       3.547  32.259  28.389  1.00 24.27           C
ATOM    100  CD  LYS    14       3.323  33.145  27.160  1.00 24.27           C
ATOM    101  CE  LYS    14       2.737  34.523  27.481  1.00 24.27           C
ATOM    102  NZ  LYS    14       2.740  35.372  26.268  1.00 24.27           N
ATOM    103  C   LYS    14       5.264  28.847  28.660  1.00 24.27           C
ATOM    104  O   LYS    14       4.648  27.790  28.783  1.00 24.27           O
ATOM    105  N   GLN    15       6.440  28.931  28.014  1.00 39.22           N
ATOM    106  CA  GLN    15       7.018  27.815  27.326  1.00 39.22           C
ATOM    107  CB  GLN    15       8.330  28.195  26.617  1.00 39.22           C
ATOM    108  CG  GLN    15       8.174  29.260  25.531  1.00 39.22           C
ATOM    109  CD  GLN    15       9.569  29.574  25.006  1.00 39.22           C
ATOM    110  OE1 GLN    15      10.234  30.488  25.492  1.00 39.22           O
ATOM    111  NE2 GLN    15      10.033  28.792  23.995  1.00 39.22           N
ATOM    112  C   GLN    15       7.373  26.715  28.277  1.00 39.22           C
ATOM    113  O   GLN    15       7.048  25.557  28.028  1.00 39.22           O
ATOM    114  N   PHE    16       8.027  27.042  29.409  1.00 49.29           N
ATOM    115  CA  PHE    16       8.512  25.972  30.237  1.00 49.29           C
ATOM    116  CB  PHE    16       9.491  26.387  31.362  1.00 49.29           C
ATOM    117  CG  PHE    16       8.819  27.139  32.459  1.00 49.29           C
ATOM    118  CD1 PHE    16       8.074  26.469  33.402  1.00 49.29           C
ATOM    119  CD2 PHE    16       8.969  28.502  32.577  1.00 49.29           C
ATOM    120  CE1 PHE    16       7.461  27.144  34.428  1.00 49.29           C
ATOM    121  CE2 PHE    16       8.359  29.182  33.605  1.00 49.29           C
ATOM    122  CZ  PHE    16       7.598  28.507  34.529  1.00 49.29           C
ATOM    123  C   PHE    16       7.383  25.202  30.833  1.00 49.29           C
ATOM    124  O   PHE    16       7.444  23.977  30.919  1.00 49.29           O
ATOM    125  N   ILE    17       6.316  25.894  31.266  1.00 61.26           N
ATOM    126  CA  ILE    17       5.235  25.206  31.907  1.00 61.26           C
ATOM    127  CB  ILE    17       4.166  26.137  32.409  1.00 61.26           C
ATOM    128  CG2 ILE    17       3.519  26.847  31.210  1.00 61.26           C
ATOM    129  CG1 ILE    17       3.176  25.363  33.298  1.00 61.26           C
ATOM    130  CD1 ILE    17       3.793  24.836  34.593  1.00 61.26           C
ATOM    131  C   ILE    17       4.623  24.246  30.939  1.00 61.26           C
ATOM    132  O   ILE    17       4.320  23.106  31.290  1.00 61.26           O
ATOM    133  N   ALA    18       4.466  24.672  29.677  1.00 20.60           N
ATOM    134  CA  ALA    18       3.824  23.863  28.688  1.00 20.60           C
ATOM    135  CB  ALA    18       3.767  24.540  27.306  1.00 20.60           C
ATOM    136  C   ALA    18       4.591  22.590  28.544  1.00 20.60           C
ATOM    137  O   ALA    18       4.011  21.523  28.349  1.00 20.60           O
ATOM    138  N   PHE    19       5.928  22.661  28.650  1.00 33.68           N
ATOM    139  CA  PHE    19       6.742  21.497  28.460  1.00 33.68           C
ATOM    140  CB  PHE    19       8.245  21.794  28.601  1.00 33.68           C
ATOM    141  CG  PHE    19       8.988  20.659  27.980  1.00 33.68           C
ATOM    142  CD1 PHE    19       9.298  20.702  26.640  1.00 33.68           C
ATOM    143  CD2 PHE    19       9.369  19.560  28.717  1.00 33.68           C
ATOM    144  CE1 PHE    19       9.978  19.670  26.039  1.00 33.68           C
ATOM    145  CE2 PHE    19      10.051  18.525  28.122  1.00 33.68           C
ATOM    146  CZ  PHE    19      10.357  18.578  26.782  1.00 33.68           C
ATOM    147  C   PHE    19       6.355  20.497  29.503  1.00 33.68           C
ATOM    148  O   PHE    19       6.277  19.302  29.223  1.00 33.68           O
ATOM    149  N   GLN    20       6.116  20.957  30.748  1.00 37.84           N
ATOM    150  CA  GLN    20       5.760  20.040  31.793  1.00 37.84           C
ATOM    151  CB  GLN    20       5.644  20.681  33.184  1.00 37.84           C
ATOM    152  CG  GLN    20       6.987  21.074  33.794  1.00 37.84           C
ATOM    153  CD  GLN    20       6.732  21.451  35.245  1.00 37.84           C
ATOM    154  OE1 GLN    20       7.661  21.731  36.000  1.00 37.84           O
ATOM    155  NE2 GLN    20       5.433  21.446  35.651  1.00 37.84           N
ATOM    156  C   GLN    20       4.439  19.401  31.501  1.00 37.84           C
ATOM    157  O   GLN    20       4.279  18.191  31.655  1.00 37.84           O
ATOM    158  N   ARG    21       3.454  20.195  31.054  1.00 64.02           N
ATOM    159  CA  ARG    21       2.145  19.653  30.838  1.00 64.02           C
ATOM    160  CB  ARG    21       1.140  20.704  30.330  1.00 64.02           C
ATOM    161  CG  ARG    21       0.908  21.865  31.298  1.00 64.02           C
ATOM    162  CD  ARG    21      -0.115  21.566  32.393  1.00 64.02           C
ATOM    163  NE  ARG    21      -1.451  21.429  31.744  1.00 64.02           N
ATOM    164  CZ  ARG    21      -2.575  21.371  32.516  1.00 64.02           C
ATOM    165  NH1 ARG    21      -2.474  21.452  33.874  1.00 64.02           N
ATOM    166  NH2 ARG    21      -3.801  21.233  31.930  1.00 64.02           N
ATOM    167  C   ARG    21       2.238  18.609  29.780  1.00 64.02           C
ATOM    168  O   ARG    21       1.665  17.528  29.902  1.00 64.02           O
ATOM    169  N   GLN    22       2.988  18.910  28.709  1.00 22.22           N
ATOM    170  CA  GLN    22       3.080  18.005  27.607  1.00 22.22           C
ATOM    171  CB  GLN    22       3.920  18.572  26.452  1.00 22.22           C
ATOM    172  CG  GLN    22       3.383  19.897  25.905  1.00 22.22           C
ATOM    173  CD  GLN    22       1.970  19.670  25.389  1.00 22.22           C
ATOM    174  OE1 GLN    22       1.415  18.578  25.504  1.00 22.22           O
ATOM    175  NE2 GLN    22       1.365  20.738  24.803  1.00 22.22           N
ATOM    176  C   GLN    22       3.746  16.753  28.063  1.00 22.22           C
ATOM    177  O   GLN    22       3.311  15.651  27.731  1.00 22.22           O
ATOM    178  N   ILE    23       4.816  16.891  28.864  1.00 25.58           N
ATOM    179  CA  ILE    23       5.544  15.725  29.253  1.00 25.58           C
ATOM    180  CB  ILE    23       6.821  16.006  30.002  1.00 25.58           C
ATOM    181  CG2 ILE    23       7.754  16.779  29.058  1.00 25.58           C
ATOM    182  CG1 ILE    23       6.565  16.710  31.337  1.00 25.58           C
ATOM    183  CD1 ILE    23       7.791  16.746  32.251  1.00 25.58           C
ATOM    184  C   ILE    23       4.676  14.836  30.083  1.00 25.58           C
ATOM    185  O   ILE    23       4.703  13.617  29.930  1.00 25.58           O
ATOM    186  N   TRP    24       3.884  15.422  30.995  1.00 31.62           N
ATOM    187  CA  TRP    24       3.051  14.629  31.849  1.00 31.62           C
ATOM    188  CB  TRP    24       2.313  15.456  32.910  1.00 31.62           C
ATOM    189  CG  TRP    24       3.215  16.012  33.982  1.00 31.62           C
ATOM    190  CD2 TRP    24       2.739  16.542  35.226  1.00 31.62           C
ATOM    191  CD1 TRP    24       4.578  16.104  34.017  1.00 31.62           C
ATOM    192  NE1 TRP    24       4.978  16.662  35.208  1.00 31.62           N
ATOM    193  CE2 TRP    24       3.855  16.936  35.963  1.00 31.62           C
ATOM    194  CE3 TRP    24       1.472  16.686  35.715  1.00 31.62           C
ATOM    195  CZ2 TRP    24       3.720  17.483  37.206  1.00 31.62           C
ATOM    196  CZ3 TRP    24       1.340  17.242  36.968  1.00 31.62           C
ATOM    197  CH2 TRP    24       2.443  17.632  37.699  1.00 31.62           C
ATOM    198  C   TRP    24       2.016  13.913  31.039  1.00 31.62           C
ATOM    199  O   TRP    24       1.739  12.740  31.279  1.00 31.62           O
ATOM    200  N   GLU    25       1.419  14.602  30.052  1.00 21.65           N
ATOM    201  CA  GLU    25       0.363  13.997  29.296  1.00 21.65           C
ATOM    202  CB  GLU    25      -0.208  14.936  28.222  1.00 21.65           C
ATOM    203  CG  GLU    25      -1.421  14.360  27.490  1.00 21.65           C
ATOM    204  CD  GLU    25      -1.852  15.369  26.433  1.00 21.65           C
ATOM    205  OE1 GLU    25      -0.976  15.790  25.632  1.00 21.65           O
ATOM    206  OE2 GLU    25      -3.060  15.724  26.409  1.00 21.65           O
ATOM    207  C   GLU    25       0.899  12.797  28.584  1.00 21.65           C
ATOM    208  O   GLU    25       0.264  11.744  28.564  1.00 21.65           O
ATOM    209  N   GLN    26       2.097  12.924  27.983  1.00 18.78           N
ATOM    210  CA  GLN    26       2.657  11.844  27.229  1.00 18.78           C
ATOM    211  CB  GLN    26       3.967  12.235  26.521  1.00 18.78           C
ATOM    212  CG  GLN    26       4.543  11.125  25.640  1.00 18.78           C
ATOM    213  CD  GLN    26       5.761  11.682  24.917  1.00 18.78           C
ATOM    214  OE1 GLN    26       6.128  12.842  25.097  1.00 18.78           O
ATOM    215  NE2 GLN    26       6.404  10.837  24.066  1.00 18.78           N
ATOM    216  C   GLN    26       2.937  10.699  28.149  1.00 18.78           C
ATOM    217  O   GLN    26       2.682   9.543  27.816  1.00 18.78           O
ATOM    218  N   GLN    27       3.458  11.001  29.350  1.00 29.27           N
ATOM    219  CA  GLN    27       3.816   9.966  30.275  1.00 29.27           C
ATOM    220  CB  GLN    27       4.451  10.522  31.563  1.00 29.27           C
ATOM    221  CG  GLN    27       5.743  11.299  31.308  1.00 29.27           C
ATOM    222  CD  GLN    27       6.337  11.749  32.633  1.00 29.27           C
ATOM    223  OE1 GLN    27       7.229  12.597  32.659  1.00 29.27           O
ATOM    224  NE2 GLN    27       5.840  11.171  33.759  1.00 29.27           N
ATOM    225  C   GLN    27       2.582   9.220  30.673  1.00 29.27           C
ATOM    226  O   GLN    27       2.595   7.994  30.781  1.00 29.27           O
ATOM    227  N   ASN    28       1.481   9.951  30.907  1.00 26.14           N
ATOM    228  CA  ASN    28       0.271   9.341  31.372  1.00 26.14           C
ATOM    229  CB  ASN    28      -0.805  10.378  31.740  1.00 26.14           C
ATOM    230  CG  ASN    28      -1.908   9.663  32.507  1.00 26.14           C
ATOM    231  OD1 ASN    28      -2.639   8.839  31.957  1.00 26.14           O
ATOM    232  ND2 ASN    28      -2.026   9.980  33.823  1.00 26.14           N
ATOM    233  C   ASN    28      -0.291   8.436  30.325  1.00 26.14           C
ATOM    234  O   ASN    28      -0.688   7.307  30.620  1.00 26.14           O
ATOM    235  N   ASP    29      -0.314   8.893  29.060  1.00 19.69           N
ATOM    236  CA  ASP    29      -0.912   8.118  28.016  1.00 19.69           C
ATOM    237  CB  ASP    29      -0.895   8.828  26.649  1.00 19.69           C
ATOM    238  CG  ASP    29      -1.756   8.021  25.686  1.00 19.69           C
ATOM    239  OD1 ASP    29      -2.343   6.999  26.131  1.00 19.69           O
ATOM    240  OD2 ASP    29      -1.847   8.416  24.494  1.00 19.69           O
ATOM    241  C   ASP    29      -0.146   6.845  27.878  1.00 19.69           C
ATOM    242  O   ASP    29      -0.718   5.780  27.654  1.00 19.69           O
ATOM    243  N   TYR    30       1.186   6.924  28.033  1.00 30.07           N
ATOM    244  CA  TYR    30       2.031   5.779  27.859  1.00 30.07           C
ATOM    245  CB  TYR    30       3.516   6.138  28.046  1.00 30.07           C
ATOM    246  CG  TYR    30       4.342   4.916  27.848  1.00 30.07           C
ATOM    247  CD1 TYR    30       4.533   4.414  26.581  1.00 30.07           C
ATOM    248  CD2 TYR    30       4.943   4.282  28.911  1.00 30.07           C
ATOM    249  CE1 TYR    30       5.301   3.292  26.379  1.00 30.07           C
ATOM    250  CE2 TYR    30       5.713   3.160  28.713  1.00 30.07           C
ATOM    251  CZ  TYR    30       5.889   2.659  27.446  1.00 30.07           C
ATOM    252  OH  TYR    30       6.676   1.508  27.239  1.00 30.07           O
ATOM    253  C   TYR    30       1.656   4.743  28.875  1.00 30.07           C
ATOM    254  O   TYR    30       1.521   3.564  28.552  1.00 30.07           O
ATOM    255  N   LYS    31       1.447   5.166  30.131  1.00 22.45           N
ATOM    256  CA  LYS    31       1.138   4.251  31.192  1.00 22.45           C
ATOM    257  CB  LYS    31       0.955   4.987  32.530  1.00 22.45           C
ATOM    258  CG  LYS    31       0.830   4.081  33.755  1.00 22.45           C
ATOM    259  CD  LYS    31       1.000   4.848  35.068  1.00 22.45           C
ATOM    260  CE  LYS    31       0.877   3.980  36.323  1.00 22.45           C
ATOM    261  NZ  LYS    31       1.114   4.809  37.527  1.00 22.45           N
ATOM    262  C   LYS    31      -0.145   3.556  30.870  1.00 22.45           C
ATOM    263  O   LYS    31      -0.258   2.341  31.030  1.00 22.45           O
ATOM    264  N   ALA    32      -1.148   4.314  30.396  1.00 17.08           N
ATOM    265  CA  ALA    32      -2.423   3.730  30.102  1.00 17.08           C
ATOM    266  CB  ALA    32      -3.455   4.772  29.633  1.00 17.08           C
ATOM    267  C   ALA    32      -2.264   2.730  28.998  1.00 17.08           C
ATOM    268  O   ALA    32      -2.809   1.629  29.069  1.00 17.08           O
ATOM    269  N   ARG    33      -1.503   3.091  27.949  1.00103.46           N
ATOM    270  CA  ARG    33      -1.325   2.230  26.811  1.00103.46           C
ATOM    271  CB  ARG    33      -0.433   2.835  25.715  1.00103.46           C
ATOM    272  CG  ARG    33      -1.048   3.990  24.933  1.00103.46           C
ATOM    273  CD  ARG    33      -1.910   3.528  23.760  1.00103.46           C
ATOM    274  NE  ARG    33      -1.992   4.664  22.807  1.00103.46           N
ATOM    275  CZ  ARG    33      -1.027   4.806  21.850  1.00103.46           C
ATOM    276  NH1 ARG    33      -0.056   3.856  21.717  1.00103.46           N
ATOM    277  NH2 ARG    33      -1.038   5.895  21.028  1.00103.46           N
ATOM    278  C   ARG    33      -0.603   0.986  27.208  1.00103.46           C
ATOM    279  O   ARG    33      -0.993  -0.115  26.830  1.00103.46           O
ATOM    280  N   ALA    34       0.477   1.133  27.990  1.00 17.80           N
ATOM    281  CA  ALA    34       1.301   0.003  28.314  1.00 17.80           C
ATOM    282  CB  ALA    34       2.536   0.387  29.142  1.00 17.80           C
ATOM    283  C   ALA    34       0.510  -0.996  29.098  1.00 17.80           C
ATOM    284  O   ALA    34       0.644  -2.201  28.892  1.00 17.80           O
ATOM    285  N   GLU    35      -0.335  -0.513  30.025  1.00 30.52           N
ATOM    286  CA  GLU    35      -1.093  -1.383  30.876  1.00 30.52           C
ATOM    287  CB  GLU    35      -1.990  -0.590  31.840  1.00 30.52           C
ATOM    288  CG  GLU    35      -2.864  -1.461  32.741  1.00 30.52           C
ATOM    289  CD  GLU    35      -3.796  -0.531  33.507  1.00 30.52           C
ATOM    290  OE1 GLU    35      -4.436   0.337  32.854  1.00 30.52           O
ATOM    291  OE2 GLU    35      -3.875  -0.677  34.756  1.00 30.52           O
ATOM    292  C   GLU    35      -2.012  -2.237  30.066  1.00 30.52           C
ATOM    293  O   GLU    35      -2.055  -3.454  30.239  1.00 30.52           O
ATOM    294  N   THR    36      -2.755  -1.623  29.132  1.00 16.65           N
ATOM    295  CA  THR    36      -3.726  -2.366  28.386  1.00 16.65           C
ATOM    296  CB  THR    36      -4.473  -1.513  27.406  1.00 16.65           C
ATOM    297  OG1 THR    36      -3.580  -1.009  26.423  1.00 16.65           O
ATOM    298  CG2 THR    36      -5.129  -0.352  28.171  1.00 16.65           C
ATOM    299  C   THR    36      -3.021  -3.423  27.597  1.00 16.65           C
ATOM    300  O   THR    36      -3.459  -4.571  27.554  1.00 16.65           O
ATOM    301  N   LEU    37      -1.895  -3.058  26.958  1.00 75.67           N
ATOM    302  CA  LEU    37      -1.188  -3.993  26.134  1.00 75.67           C
ATOM    303  CB  LEU    37       0.040  -3.419  25.407  1.00 75.67           C
ATOM    304  CG  LEU    37      -0.264  -2.634  24.123  1.00 75.67           C
ATOM    305  CD1 LEU    37      -1.065  -1.354  24.391  1.00 75.67           C
ATOM    306  CD2 LEU    37       1.031  -2.365  23.344  1.00 75.67           C
ATOM    307  C   LEU    37      -0.670  -5.135  26.936  1.00 75.67           C
ATOM    308  O   LEU    37      -0.798  -6.288  26.532  1.00 75.67           O
ATOM    309  N   MET    38      -0.072  -4.849  28.102  1.00 62.68           N
ATOM    310  CA  MET    38       0.525  -5.905  28.858  1.00 62.68           C
ATOM    311  CB  MET    38       1.213  -5.393  30.137  1.00 62.68           C
ATOM    312  CG  MET    38       0.257  -4.677  31.094  1.00 62.68           C
ATOM    313  SD  MET    38       1.026  -4.055  32.619  1.00 62.68           S
ATOM    314  CE  MET    38       1.060  -5.674  33.437  1.00 62.68           C
ATOM    315  C   MET    38      -0.532  -6.877  29.260  1.00 62.68           C
ATOM    316  O   MET    38      -0.337  -8.089  29.173  1.00 62.68           O
ATOM    317  N   LYS    39      -1.696  -6.373  29.696  1.00 79.71           N
ATOM    318  CA  LYS    39      -2.717  -7.273  30.134  1.00 79.71           C
ATOM    319  CB  LYS    39      -3.917  -6.576  30.791  1.00 79.71           C
ATOM    320  CG  LYS    39      -3.568  -6.061  32.190  1.00 79.71           C
ATOM    321  CD  LYS    39      -3.044  -7.168  33.114  1.00 79.71           C
ATOM    322  CE  LYS    39      -2.582  -6.678  34.489  1.00 79.71           C
ATOM    323  NZ  LYS    39      -2.031  -7.810  35.270  1.00 79.71           N
ATOM    324  C   LYS    39      -3.186  -8.109  28.985  1.00 79.71           C
ATOM    325  O   LYS    39      -3.458  -9.300  29.148  1.00 79.71           O
ATOM    326  N   TRP    40      -3.280  -7.517  27.780  1.00 29.14           N
ATOM    327  CA  TRP    40      -3.766  -8.236  26.639  1.00 29.14           C
ATOM    328  CB  TRP    40      -3.825  -7.365  25.374  1.00 29.14           C
ATOM    329  CG  TRP    40      -4.380  -8.068  24.159  1.00 29.14           C
ATOM    330  CD2 TRP    40      -3.576  -8.729  23.167  1.00 29.14           C
ATOM    331  CD1 TRP    40      -5.675  -8.197  23.753  1.00 29.14           C
ATOM    332  NE1 TRP    40      -5.732  -8.898  22.574  1.00 29.14           N
ATOM    333  CE2 TRP    40      -4.447  -9.231  22.201  1.00 29.14           C
ATOM    334  CE3 TRP    40      -2.225  -8.901  23.073  1.00 29.14           C
ATOM    335  CZ2 TRP    40      -3.978  -9.914  21.116  1.00 29.14           C
ATOM    336  CZ3 TRP    40      -1.757  -9.595  21.977  1.00 29.14           C
ATOM    337  CH2 TRP    40      -2.616 -10.090  21.019  1.00 29.14           C
ATOM    338  C   TRP    40      -2.852  -9.388  26.357  1.00 29.14           C
ATOM    339  O   TRP    40      -3.306 -10.503  26.105  1.00 29.14           O
ATOM    340  N   ALA    41      -1.528  -9.150  26.394  1.00 14.55           N
ATOM    341  CA  ALA    41      -0.584 -10.184  26.087  1.00 14.55           C
ATOM    342  CB  ALA    41       0.873  -9.687  26.134  1.00 14.55           C
ATOM    343  C   ALA    41      -0.723 -11.287  27.086  1.00 14.55           C
ATOM    344  O   ALA    41      -0.707 -12.463  26.726  1.00 14.55           O
ATOM    345  N   ASP    42      -0.881 -10.935  28.375  1.00 17.92           N
ATOM    346  CA  ASP    42      -0.955 -11.947  29.389  1.00 17.92           C
ATOM    347  CB  ASP    42      -1.068 -11.375  30.814  1.00 17.92           C
ATOM    348  CG  ASP    42       0.296 -10.823  31.209  1.00 17.92           C
ATOM    349  OD1 ASP    42       1.274 -11.063  30.451  1.00 17.92           O
ATOM    350  OD2 ASP    42       0.380 -10.163  32.279  1.00 17.92           O
ATOM    351  C   ASP    42      -2.161 -12.798  29.142  1.00 17.92           C
ATOM    352  O   ASP    42      -2.097 -14.021  29.258  1.00 17.92           O
ATOM    353  N   GLY    43      -3.295 -12.174  28.786  1.00 11.49           N
ATOM    354  CA  GLY    43      -4.498 -12.923  28.586  1.00 11.49           C
ATOM    355  C   GLY    43      -4.323 -13.871  27.437  1.00 11.49           C
ATOM    356  O   GLY    43      -4.722 -15.030  27.521  1.00 11.49           O
ATOM    357  N   LYS    44      -3.722 -13.401  26.326  1.00112.01           N
ATOM    358  CA  LYS    44      -3.563 -14.249  25.178  1.00112.01           C
ATOM    359  CB  LYS    44      -2.886 -13.563  23.977  1.00112.01           C
ATOM    360  CG  LYS    44      -3.852 -13.134  22.881  1.00112.01           C
ATOM    361  CD  LYS    44      -4.498 -14.346  22.202  1.00112.01           C
ATOM    362  CE  LYS    44      -5.473 -14.000  21.074  1.00112.01           C
ATOM    363  NZ  LYS    44      -6.685 -13.357  21.629  1.00112.01           N
ATOM    364  C   LYS    44      -2.706 -15.419  25.492  1.00112.01           C
ATOM    365  O   LYS    44      -3.078 -16.556  25.207  1.00112.01           O
ATOM    366  N   ILE    45      -1.557 -15.174  26.143  1.00 26.33           N
ATOM    367  CA  ILE    45      -0.609 -16.226  26.344  1.00 26.33           C
ATOM    368  CB  ILE    45       0.614 -15.782  27.086  1.00 26.33           C
ATOM    369  CG2 ILE    45       1.448 -17.029  27.417  1.00 26.33           C
ATOM    370  CG1 ILE    45       1.384 -14.738  26.260  1.00 26.33           C
ATOM    371  CD1 ILE    45       2.508 -14.055  27.035  1.00 26.33           C
ATOM    372  C   ILE    45      -1.262 -17.322  27.114  1.00 26.33           C
ATOM    373  O   ILE    45      -1.068 -18.498  26.809  1.00 26.33           O
ATOM    374  N   SER    46      -2.075 -16.969  28.122  1.00 16.68           N
ATOM    375  CA  SER    46      -2.702 -17.982  28.915  1.00 16.68           C
ATOM    376  CB  SER    46      -3.621 -17.397  30.003  1.00 16.68           C
ATOM    377  OG  SER    46      -2.862 -16.613  30.912  1.00 16.68           O
ATOM    378  C   SER    46      -3.545 -18.832  28.012  1.00 16.68           C
ATOM    379  O   SER    46      -3.550 -20.056  28.123  1.00 16.68           O
ATOM    380  N   GLU    47      -4.273 -18.207  27.072  1.00 51.38           N
ATOM    381  CA  GLU    47      -5.139 -18.949  26.200  1.00 51.38           C
ATOM    382  CB  GLU    47      -5.952 -18.042  25.257  1.00 51.38           C
ATOM    383  CG  GLU    47      -7.011 -18.788  24.441  1.00 51.38           C
ATOM    384  CD  GLU    47      -6.337 -19.455  23.247  1.00 51.38           C
ATOM    385  OE1 GLU    47      -5.235 -18.990  22.852  1.00 51.38           O
ATOM    386  OE2 GLU    47      -6.923 -20.432  22.712  1.00 51.38           O
ATOM    387  C   GLU    47      -4.318 -19.880  25.357  1.00 51.38           C
ATOM    388  O   GLU    47      -4.710 -21.021  25.121  1.00 51.38           O
ATOM    389  N   TYR    48      -3.142 -19.412  24.885  1.00 47.37           N
ATOM    390  CA  TYR    48      -2.283 -20.186  24.026  1.00 47.37           C
ATOM    391  CB  TYR    48      -0.984 -19.484  23.591  1.00 47.37           C
ATOM    392  CG  TYR    48      -1.250 -18.403  22.609  1.00 47.37           C
ATOM    393  CD1 TYR    48      -1.512 -17.130  23.043  1.00 47.37           C
ATOM    394  CD2 TYR    48      -1.212 -18.660  21.261  1.00 47.37           C
ATOM    395  CE1 TYR    48      -1.756 -16.119  22.150  1.00 47.37           C
ATOM    396  CE2 TYR    48      -1.456 -17.652  20.355  1.00 47.37           C
ATOM    397  CZ  TYR    48      -1.724 -16.383  20.807  1.00 47.37           C
ATOM    398  OH  TYR    48      -1.973 -15.344  19.897  1.00 47.37           O
ATOM    399  C   TYR    48      -1.787 -21.397  24.744  1.00 47.37           C
ATOM    400  O   TYR    48      -1.627 -22.455  24.139  1.00 47.37           O
ATOM    401  N   THR    49      -1.463 -21.251  26.041  1.00 89.06           N
ATOM    402  CA  THR    49      -0.880 -22.326  26.788  1.00 89.06           C
ATOM    403  CB  THR    49      -0.439 -21.942  28.173  1.00 89.06           C
ATOM    404  OG1 THR    49       0.418 -22.944  28.699  1.00 89.06           O
ATOM    405  CG2 THR    49      -1.673 -21.806  29.075  1.00 89.06           C
ATOM    406  C   THR    49      -1.847 -23.459  26.935  1.00 89.06           C
ATOM    407  O   THR    49      -1.446 -24.620  26.936  1.00 89.06           O
ATOM    408  N   LYS    50      -3.154 -23.159  27.079  1.00 86.92           N
ATOM    409  CA  LYS    50      -4.142 -24.185  27.281  1.00 86.92           C
ATOM    410  CB  LYS    50      -5.578 -23.640  27.335  1.00 86.92           C
ATOM    411  CG  LYS    50      -6.638 -24.722  27.547  1.00 86.92           C
ATOM    412  CD  LYS    50      -8.036 -24.170  27.837  1.00 86.92           C
ATOM    413  CE  LYS    50      -8.223 -23.707  29.281  1.00 86.92           C
ATOM    414  NZ  LYS    50      -7.405 -22.499  29.535  1.00 86.92           N
ATOM    415  C   LYS    50      -4.095 -25.148  26.133  1.00 86.92           C
ATOM    416  O   LYS    50      -3.856 -24.753  24.994  1.00 86.92           O
ATOM    417  N   CYS    51      -4.301 -26.457  26.410  1.00105.69           N
ATOM    418  CA  CYS    51      -4.290 -27.424  25.346  1.00105.69           C
ATOM    419  CB  CYS    51      -3.088 -28.383  25.412  1.00105.69           C
ATOM    420  SG  CYS    51      -1.499 -27.545  25.128  1.00105.69           S
ATOM    421  C   CYS    51      -5.518 -28.273  25.430  1.00105.69           C
ATOM    422  O   CYS    51      -5.433 -29.500  25.405  1.00105.69           O
ATOM    423  N   ASP    52      -6.709 -27.654  25.474  1.00 72.53           N
ATOM    424  CA  ASP    52      -7.895 -28.457  25.554  1.00 72.53           C
ATOM    425  CB  ASP    52      -9.119 -27.678  26.055  1.00 72.53           C
ATOM    426  CG  ASP    52     -10.251 -28.681  26.137  1.00 72.53           C
ATOM    427  OD1 ASP    52      -9.952 -29.904  26.100  1.00 72.53           O
ATOM    428  OD2 ASP    52     -11.429 -28.245  26.225  1.00 72.53           O
ATOM    429  C   ASP    52      -8.200 -28.906  24.166  1.00 72.53           C
ATOM    430  O   ASP    52      -7.928 -30.044  23.788  1.00 72.53           O
ATOM    431  N   LEU    53      -8.791 -27.988  23.386  1.00 62.63           N
ATOM    432  CA  LEU    53      -9.111 -28.162  22.001  1.00 62.63           C
ATOM    433  CB  LEU    53      -7.909 -28.625  21.152  1.00 62.63           C
ATOM    434  CG  LEU    53      -8.227 -28.706  19.650  1.00 62.63           C
ATOM    435  CD1 LEU    53      -8.653 -27.331  19.107  1.00 62.63           C
ATOM    436  CD2 LEU    53      -7.056 -29.311  18.861  1.00 62.63           C
ATOM    437  C   LEU    53     -10.247 -29.111  21.821  1.00 62.63           C
ATOM    438  O   LEU    53     -10.679 -29.360  20.697  1.00 62.63           O
ATOM    439  N   GLY    54     -10.813 -29.650  22.909  1.00 33.89           N
ATOM    440  CA  GLY    54     -11.970 -30.468  22.682  1.00 33.89           C
ATOM    441  C   GLY    54     -11.572 -31.854  22.295  1.00 33.89           C
ATOM    442  O   GLY    54     -10.525 -32.356  22.704  1.00 33.89           O
ATOM    443  N   ASP    55     -12.444 -32.526  21.514  1.00129.78           N
ATOM    444  CA  ASP    55     -12.163 -33.895  21.192  1.00129.78           C
ATOM    445  CB  ASP    55     -12.706 -34.839  22.268  1.00129.78           C
ATOM    446  CG  ASP    55     -14.219 -34.655  22.268  1.00129.78           C
ATOM    447  OD1 ASP    55     -14.678 -33.501  22.486  1.00129.78           O
ATOM    448  OD2 ASP    55     -14.938 -35.665  22.054  1.00129.78           O
ATOM    449  C   ASP    55     -12.869 -34.317  19.937  1.00129.78           C
ATOM    450  O   ASP    55     -13.153 -35.501  19.769  1.00129.78           O
ATOM    451  N   THR    56     -13.164 -33.395  19.006  1.00 37.40           N
ATOM    452  CA  THR    56     -13.839 -33.806  17.805  1.00 37.40           C
ATOM    453  CB  THR    56     -15.240 -33.266  17.701  1.00 37.40           C
ATOM    454  OG1 THR    56     -16.011 -33.683  18.817  1.00 37.40           O
ATOM    455  CG2 THR    56     -15.887 -33.774  16.402  1.00 37.40           C
ATOM    456  C   THR    56     -13.048 -33.206  16.685  1.00 37.40           C
ATOM    457  O   THR    56     -12.234 -32.313  16.912  1.00 37.40           O
ATOM    458  N   LYS    57     -13.226 -33.705  15.447  1.00 50.93           N
ATOM    459  CA  LYS    57     -12.498 -33.139  14.347  1.00 50.93           C
ATOM    460  CB  LYS    57     -12.707 -33.884  13.022  1.00 50.93           C
ATOM    461  CG  LYS    57     -11.922 -33.263  11.865  1.00 50.93           C
ATOM    462  CD  LYS    57     -11.807 -34.184  10.651  1.00 50.93           C
ATOM    463  CE  LYS    57     -13.150 -34.468   9.979  1.00 50.93           C
ATOM    464  NZ  LYS    57     -13.011 -35.588   9.022  1.00 50.93           N
ATOM    465  C   LYS    57     -12.969 -31.734  14.145  1.00 50.93           C
ATOM    466  O   LYS    57     -12.183 -30.823  13.899  1.00 50.93           O
ATOM    467  N   GLU    58     -14.288 -31.541  14.261  1.00 28.45           N
ATOM    468  CA  GLU    58     -14.900 -30.265  14.057  1.00 28.45           C
ATOM    469  CB  GLU    58     -16.423 -30.345  14.242  1.00 28.45           C
ATOM    470  CG  GLU    58     -17.168 -29.033  14.015  1.00 28.45           C
ATOM    471  CD  GLU    58     -18.638 -29.336  14.256  1.00 28.45           C
ATOM    472  OE1 GLU    58     -19.285 -29.899  13.333  1.00 28.45           O
ATOM    473  OE2 GLU    58     -19.125 -29.028  15.375  1.00 28.45           O
ATOM    474  C   GLU    58     -14.373 -29.319  15.090  1.00 28.45           C
ATOM    475  O   GLU    58     -14.138 -28.142  14.813  1.00 28.45           O
ATOM    476  N   GLU    59     -14.168 -29.830  16.319  1.00 62.16           N
ATOM    477  CA  GLU    59     -13.757 -29.032  17.438  1.00 62.16           C
ATOM    478  CB  GLU    59     -13.587 -29.888  18.711  1.00 62.16           C
ATOM    479  CG  GLU    59     -14.872 -30.528  19.237  1.00 62.16           C
ATOM    480  CD  GLU    59     -15.500 -29.576  20.241  1.00 62.16           C
ATOM    481  OE1 GLU    59     -16.037 -28.525  19.803  1.00 62.16           O
ATOM    482  OE2 GLU    59     -15.448 -29.887  21.461  1.00 62.16           O
ATOM    483  C   GLU    59     -12.413 -28.414  17.184  1.00 62.16           C
ATOM    484  O   GLU    59     -12.231 -27.212  17.371  1.00 62.16           O
ATOM    485  N   VAL    60     -11.433 -29.218  16.731  1.00 22.75           N
ATOM    486  CA  VAL    60     -10.098 -28.723  16.554  1.00 22.75           C
ATOM    487  CB  VAL    60      -9.114 -29.785  16.153  1.00 22.75           C
ATOM    488  CG1 VAL    60      -9.031 -30.824  17.279  1.00 22.75           C
ATOM    489  CG2 VAL    60      -9.529 -30.376  14.799  1.00 22.75           C
ATOM    490  C   VAL    60     -10.094 -27.685  15.479  1.00 22.75           C
ATOM    491  O   VAL    60      -9.373 -26.691  15.558  1.00 22.75           O
ATOM    492  N   GLU    61     -10.912 -27.910  14.441  1.00 25.68           N
ATOM    493  CA  GLU    61     -10.989 -27.064  13.290  1.00 25.68           C
ATOM    494  CB  GLU    61     -12.042 -27.594  12.305  1.00 25.68           C
ATOM    495  CG  GLU    61     -12.217 -26.771  11.033  1.00 25.68           C
ATOM    496  CD  GLU    61     -13.297 -27.457  10.206  1.00 25.68           C
ATOM    497  OE1 GLU    61     -13.487 -28.689  10.387  1.00 25.68           O
ATOM    498  OE2 GLU    61     -13.952 -26.754   9.390  1.00 25.68           O
ATOM    499  C   GLU    61     -11.405 -25.691  13.697  1.00 25.68           C
ATOM    500  O   GLU    61     -10.852 -24.704  13.214  1.00 25.68           O
ATOM    501  N   THR    62     -12.391 -25.584  14.604  1.00 80.55           N
ATOM    502  CA  THR    62     -12.851 -24.286  14.995  1.00 80.55           C
ATOM    503  CB  THR    62     -14.026 -24.304  15.933  1.00 80.55           C
ATOM    504  OG1 THR    62     -14.559 -22.994  16.062  1.00 80.55           O
ATOM    505  CG2 THR    62     -13.585 -24.829  17.310  1.00 80.55           C
ATOM    506  C   THR    62     -11.725 -23.578  15.668  1.00 80.55           C
ATOM    507  O   THR    62     -11.540 -22.380  15.483  1.00 80.55           O
ATOM    508  N   GLY    63     -10.937 -24.316  16.471  1.00  8.03           N
ATOM    509  CA  GLY    63      -9.854 -23.717  17.188  1.00  8.03           C
ATOM    510  C   GLY    63      -8.860 -23.169  16.215  1.00  8.03           C
ATOM    511  O   GLY    63      -8.317 -22.085  16.423  1.00  8.03           O
ATOM    512  N   ARG    64      -8.568 -23.920  15.139  1.00 90.17           N
ATOM    513  CA  ARG    64      -7.611 -23.472  14.167  1.00 90.17           C
ATOM    514  CB  ARG    64      -7.286 -24.522  13.095  1.00 90.17           C
ATOM    515  CG  ARG    64      -6.277 -25.563  13.569  1.00 90.17           C
ATOM    516  CD  ARG    64      -4.905 -24.948  13.857  1.00 90.17           C
ATOM    517  NE  ARG    64      -4.442 -24.275  12.609  1.00 90.17           N
ATOM    518  CZ  ARG    64      -3.987 -22.988  12.665  1.00 90.17           C
ATOM    519  NH1 ARG    64      -3.991 -22.321  13.857  1.00 90.17           N
ATOM    520  NH2 ARG    64      -3.537 -22.362  11.539  1.00 90.17           N
ATOM    521  C   ARG    64      -8.135 -22.261  13.474  1.00 90.17           C
ATOM    522  O   ARG    64      -7.396 -21.310  13.222  1.00 90.17           O
ATOM    523  N   SER    65      -9.440 -22.255  13.156  1.00 13.64           N
ATOM    524  CA  SER    65      -9.994 -21.152  12.432  1.00 13.64           C
ATOM    525  CB  SER    65     -11.487 -21.337  12.118  1.00 13.64           C
ATOM    526  OG  SER    65     -11.975 -20.216  11.399  1.00 13.64           O
ATOM    527  C   SER    65      -9.847 -19.925  13.274  1.00 13.64           C
ATOM    528  O   SER    65      -9.567 -18.842  12.766  1.00 13.64           O
ATOM    529  N   LYS    66     -10.031 -20.068  14.601  1.00 45.93           N
ATOM    530  CA  LYS    66      -9.949 -18.962  15.512  1.00 45.93           C
ATOM    531  CB  LYS    66     -10.302 -19.385  16.948  1.00 45.93           C
ATOM    532  CG  LYS    66     -10.509 -18.235  17.936  1.00 45.93           C
ATOM    533  CD  LYS    66     -11.183 -18.688  19.236  1.00 45.93           C
ATOM    534  CE  LYS    66     -11.393 -17.570  20.261  1.00 45.93           C
ATOM    535  NZ  LYS    66     -10.092 -17.151  20.832  1.00 45.93           N
ATOM    536  C   LYS    66      -8.549 -18.428  15.508  1.00 45.93           C
ATOM    537  O   LYS    66      -8.337 -17.215  15.504  1.00 45.93           O
ATOM    538  N   LEU    67      -7.551 -19.331  15.496  1.00 24.51           N
ATOM    539  CA  LEU    67      -6.173 -18.938  15.558  1.00 24.51           C
ATOM    540  CB  LEU    67      -5.220 -20.141  15.618  1.00 24.51           C
ATOM    541  CG  LEU    67      -5.435 -21.007  16.875  1.00 24.51           C
ATOM    542  CD1 LEU    67      -4.435 -22.172  16.936  1.00 24.51           C
ATOM    543  CD2 LEU    67      -5.439 -20.147  18.149  1.00 24.51           C
ATOM    544  C   LEU    67      -5.842 -18.138  14.341  1.00 24.51           C
ATOM    545  O   LEU    67      -5.104 -17.157  14.417  1.00 24.51           O
ATOM    546  N   LYS    68      -6.376 -18.549  13.178  1.00104.96           N
ATOM    547  CA  LYS    68      -6.108 -17.847  11.959  1.00104.96           C
ATOM    548  CB  LYS    68      -6.752 -18.516  10.735  1.00104.96           C
ATOM    549  CG  LYS    68      -6.327 -17.881   9.412  1.00104.96           C
ATOM    550  CD  LYS    68      -4.851 -18.102   9.076  1.00104.96           C
ATOM    551  CE  LYS    68      -4.483 -19.569   8.838  1.00104.96           C
ATOM    552  NZ  LYS    68      -5.096 -20.055   7.581  1.00104.96           N
ATOM    553  C   LYS    68      -6.681 -16.472  12.065  1.00104.96           C
ATOM    554  O   LYS    68      -6.072 -15.501  11.617  1.00104.96           O
ATOM    555  N   GLU    69      -7.877 -16.352  12.667  1.00 54.29           N
ATOM    556  CA  GLU    69      -8.521 -15.077  12.772  1.00 54.29           C
ATOM    557  CB  GLU    69      -9.923 -15.156  13.398  1.00 54.29           C
ATOM    558  CG  GLU    69     -10.609 -13.792  13.507  1.00 54.29           C
ATOM    559  CD  GLU    69     -10.795 -13.243  12.100  1.00 54.29           C
ATOM    560  OE1 GLU    69     -11.083 -14.052  11.179  1.00 54.29           O
ATOM    561  OE2 GLU    69     -10.645 -12.003  11.927  1.00 54.29           O
ATOM    562  C   GLU    69      -7.685 -14.171  13.621  1.00 54.29           C
ATOM    563  O   GLU    69      -7.538 -12.989  13.322  1.00 54.29           O
ATOM    564  N   TYR    70      -7.094 -14.719  14.695  1.00 38.58           N
ATOM    565  CA  TYR    70      -6.315 -13.938  15.608  1.00 38.58           C
ATOM    566  CB  TYR    70      -5.761 -14.798  16.763  1.00 38.58           C
ATOM    567  CG  TYR    70      -4.644 -14.058  17.415  1.00 38.58           C
ATOM    568  CD1 TYR    70      -4.863 -13.062  18.337  1.00 38.58           C
ATOM    569  CD2 TYR    70      -3.353 -14.387  17.082  1.00 38.58           C
ATOM    570  CE1 TYR    70      -3.797 -12.410  18.915  1.00 38.58           C
ATOM    571  CE2 TYR    70      -2.290 -13.742  17.655  1.00 38.58           C
ATOM    572  CZ  TYR    70      -2.509 -12.751  18.575  1.00 38.58           C
ATOM    573  OH  TYR    70      -1.408 -12.092  19.161  1.00 38.58           O
ATOM    574  C   TYR    70      -5.161 -13.304  14.905  1.00 38.58           C
ATOM    575  O   TYR    70      -4.891 -12.121  15.101  1.00 38.58           O
ATOM    576  N   LEU    71      -4.439 -14.068  14.070  1.00 95.16           N
ATOM    577  CA  LEU    71      -3.268 -13.550  13.428  1.00 95.16           C
ATOM    578  CB  LEU    71      -2.486 -14.662  12.699  1.00 95.16           C
ATOM    579  CG  LEU    71      -1.135 -14.244  12.081  1.00 95.16           C
ATOM    580  CD1 LEU    71      -1.296 -13.331  10.856  1.00 95.16           C
ATOM    581  CD2 LEU    71      -0.208 -13.648  13.152  1.00 95.16           C
ATOM    582  C   LEU    71      -3.622 -12.489  12.438  1.00 95.16           C
ATOM    583  O   LEU    71      -2.963 -11.457  12.376  1.00 95.16           O
ATOM    584  N   LYS    72      -4.642 -12.716  11.597  1.00107.28           N
ATOM    585  CA  LYS    72      -4.886 -11.714  10.603  1.00107.28           C
ATOM    586  CB  LYS    72      -5.885 -12.172   9.529  1.00107.28           C
ATOM    587  CG  LYS    72      -5.403 -13.393   8.744  1.00107.28           C
ATOM    588  CD  LYS    72      -6.491 -14.026   7.879  1.00107.28           C
ATOM    589  CE  LYS    72      -7.894 -13.867   8.467  1.00107.28           C
ATOM    590  NZ  LYS    72      -7.925 -14.388   9.851  1.00107.28           N
ATOM    591  C   LYS    72      -5.424 -10.456  11.203  1.00107.28           C
ATOM    592  O   LYS    72      -4.863  -9.380  11.010  1.00107.28           O
ATOM    593  N   SER    73      -6.551 -10.557  11.938  1.00 50.44           N
ATOM    594  CA  SER    73      -7.192  -9.382  12.447  1.00 50.44           C
ATOM    595  CB  SER    73      -8.691  -9.596  12.743  1.00 50.44           C
ATOM    596  OG  SER    73      -8.872 -10.621  13.706  1.00 50.44           O
ATOM    597  C   SER    73      -6.540  -8.789  13.665  1.00 50.44           C
ATOM    598  O   SER    73      -6.061  -7.657  13.625  1.00 50.44           O
ATOM    599  N   VAL    74      -6.525  -9.550  14.779  1.00 44.29           N
ATOM    600  CA  VAL    74      -6.128  -9.082  16.083  1.00 44.29           C
ATOM    601  CB  VAL    74      -6.508 -10.050  17.166  1.00 44.29           C
ATOM    602  CG1 VAL    74      -5.988  -9.515  18.510  1.00 44.29           C
ATOM    603  CG2 VAL    74      -8.033 -10.248  17.123  1.00 44.29           C
ATOM    604  C   VAL    74      -4.666  -8.773  16.255  1.00 44.29           C
ATOM    605  O   VAL    74      -4.316  -7.716  16.777  1.00 44.29           O
ATOM    606  N   LYS    75      -3.766  -9.675  15.816  1.00 37.43           N
ATOM    607  CA  LYS    75      -2.362  -9.556  16.106  1.00 37.43           C
ATOM    608  CB  LYS    75      -1.540 -10.724  15.534  1.00 37.43           C
ATOM    609  CG  LYS    75      -0.044 -10.623  15.832  1.00 37.43           C
ATOM    610  CD  LYS    75       0.715 -11.916  15.526  1.00 37.43           C
ATOM    611  CE  LYS    75       2.223 -11.818  15.763  1.00 37.43           C
ATOM    612  NZ  LYS    75       2.849 -13.151  15.595  1.00 37.43           N
ATOM    613  C   LYS    75      -1.744  -8.303  15.564  1.00 37.43           C
ATOM    614  O   LYS    75      -0.979  -7.650  16.270  1.00 37.43           O
ATOM    615  N   PRO    76      -2.026  -7.921  14.353  1.00 57.73           N
ATOM    616  CA  PRO    76      -1.342  -6.795  13.779  1.00 57.73           C
ATOM    617  CD  PRO    76      -2.485  -8.853  13.339  1.00 57.73           C
ATOM    618  CB  PRO    76      -1.751  -6.777  12.308  1.00 57.73           C
ATOM    619  CG  PRO    76      -2.039  -8.260  11.996  1.00 57.73           C
ATOM    620  C   PRO    76      -1.535  -5.496  14.491  1.00 57.73           C
ATOM    621  O   PRO    76      -0.585  -4.717  14.552  1.00 57.73           O
ATOM    622  N   GLY    77      -2.736  -5.229  15.030  1.00  9.66           N
ATOM    623  CA  GLY    77      -2.954  -3.975  15.691  1.00  9.66           C
ATOM    624  C   GLY    77      -2.076  -3.924  16.898  1.00  9.66           C
ATOM    625  O   GLY    77      -1.501  -2.887  17.220  1.00  9.66           O
ATOM    626  N   LYS    78      -1.961  -5.054  17.614  1.00 97.95           N
ATOM    627  CA  LYS    78      -1.194  -5.088  18.822  1.00 97.95           C
ATOM    628  CB  LYS    78      -1.347  -6.410  19.592  1.00 97.95           C
ATOM    629  CG  LYS    78      -2.767  -6.599  20.129  1.00 97.95           C
ATOM    630  CD  LYS    78      -3.201  -5.482  21.081  1.00 97.95           C
ATOM    631  CE  LYS    78      -4.674  -5.554  21.486  1.00 97.95           C
ATOM    632  NZ  LYS    78      -5.535  -5.138  20.356  1.00 97.95           N
ATOM    633  C   LYS    78       0.253  -4.868  18.521  1.00 97.95           C
ATOM    634  O   LYS    78       0.962  -4.228  19.297  1.00 97.95           O
ATOM    635  N   ALA    79       0.739  -5.402  17.385  1.00 16.15           N
ATOM    636  CA  ALA    79       2.127  -5.279  17.050  1.00 16.15           C
ATOM    637  CB  ALA    79       2.491  -6.016  15.750  1.00 16.15           C
ATOM    638  C   ALA    79       2.476  -3.836  16.868  1.00 16.15           C
ATOM    639  O   ALA    79       3.520  -3.382  17.334  1.00 16.15           O
ATOM    640  N   VAL    80       1.603  -3.064  16.193  1.00 72.71           N
ATOM    641  CA  VAL    80       1.925  -1.686  15.959  1.00 72.71           C
ATOM    642  CB  VAL    80       0.931  -0.942  15.112  1.00 72.71           C
ATOM    643  CG1 VAL    80      -0.381  -0.773  15.892  1.00 72.71           C
ATOM    644  CG2 VAL    80       1.572   0.392  14.692  1.00 72.71           C
ATOM    645  C   VAL    80       2.016  -0.989  17.278  1.00 72.71           C
ATOM    646  O   VAL    80       2.878  -0.137  17.476  1.00 72.71           O
ATOM    647  N   GLU    81       1.130  -1.351  18.225  1.00 58.16           N
ATOM    648  CA  GLU    81       1.102  -0.692  19.499  1.00 58.16           C
ATOM    649  CB  GLU    81       0.022  -1.231  20.452  1.00 58.16           C
ATOM    650  CG  GLU    81      -1.375  -0.691  20.157  1.00 58.16           C
ATOM    651  CD  GLU    81      -1.429   0.744  20.661  1.00 58.16           C
ATOM    652  OE1 GLU    81      -0.400   1.219  21.211  1.00 58.16           O
ATOM    653  OE2 GLU    81      -2.501   1.386  20.507  1.00 58.16           O
ATOM    654  C   GLU    81       2.415  -0.865  20.191  1.00 58.16           C
ATOM    655  O   GLU    81       2.917   0.072  20.811  1.00 58.16           O
ATOM    656  N   LYS    82       3.021  -2.060  20.098  1.00 72.00           N
ATOM    657  CA  LYS    82       4.261  -2.277  20.783  1.00 72.00           C
ATOM    658  CB  LYS    82       4.843  -3.674  20.492  1.00 72.00           C
ATOM    659  CG  LYS    82       6.168  -3.969  21.197  1.00 72.00           C
ATOM    660  CD  LYS    82       6.592  -5.437  21.090  1.00 72.00           C
ATOM    661  CE  LYS    82       7.291  -5.778  19.772  1.00 72.00           C
ATOM    662  NZ  LYS    82       6.406  -5.462  18.630  1.00 72.00           N
ATOM    663  C   LYS    82       5.250  -1.279  20.283  1.00 72.00           C
ATOM    664  O   LYS    82       5.923  -0.608  21.065  1.00 72.00           O
ATOM    665  N   MET    83       5.347  -1.146  18.947  1.00 23.32           N
ATOM    666  CA  MET    83       6.284  -0.242  18.353  1.00 23.32           C
ATOM    667  CB  MET    83       6.334  -0.368  16.824  1.00 23.32           C
ATOM    668  CG  MET    83       6.899  -1.708  16.350  1.00 23.32           C
ATOM    669  SD  MET    83       6.762  -1.995  14.561  1.00 23.32           S
ATOM    670  CE  MET    83       4.992  -2.399  14.616  1.00 23.32           C
ATOM    671  C   MET    83       5.913   1.171  18.684  1.00 23.32           C
ATOM    672  O   MET    83       6.773   1.991  18.996  1.00 23.32           O
ATOM    673  N   ASP    84       4.607   1.492  18.634  1.00 34.31           N
ATOM    674  CA  ASP    84       4.185   2.846  18.846  1.00 34.31           C
ATOM    675  CB  ASP    84       2.667   3.018  18.656  1.00 34.31           C
ATOM    676  CG  ASP    84       2.349   4.504  18.714  1.00 34.31           C
ATOM    677  OD1 ASP    84       2.409   5.164  17.642  1.00 34.31           O
ATOM    678  OD2 ASP    84       2.023   4.997  19.827  1.00 34.31           O
ATOM    679  C   ASP    84       4.537   3.282  20.233  1.00 34.31           C
ATOM    680  O   ASP    84       5.062   4.375  20.435  1.00 34.31           O
ATOM    681  N   ILE    85       4.268   2.429  21.239  1.00 57.66           N
ATOM    682  CA  ILE    85       4.554   2.795  22.597  1.00 57.66           C
ATOM    683  CB  ILE    85       3.866   1.919  23.604  1.00 57.66           C
ATOM    684  CG2 ILE    85       2.409   2.375  23.713  1.00 57.66           C
ATOM    685  CG1 ILE    85       4.040   0.427  23.298  1.00 57.66           C
ATOM    686  CD1 ILE    85       3.321  -0.451  24.317  1.00 57.66           C
ATOM    687  C   ILE    85       6.021   2.974  22.821  1.00 57.66           C
ATOM    688  O   ILE    85       6.433   3.851  23.580  1.00 57.66           O
ATOM    689  N   GLU    86       6.868   2.158  22.179  1.00 32.24           N
ATOM    690  CA  GLU    86       8.269   2.374  22.381  1.00 32.24           C
ATOM    691  CB  GLU    86       9.168   1.290  21.744  1.00 32.24           C
ATOM    692  CG  GLU    86       9.080   1.146  20.226  1.00 32.24           C
ATOM    693  CD  GLU    86      10.032   0.024  19.819  1.00 32.24           C
ATOM    694  OE1 GLU    86      11.259   0.290  19.711  1.00 32.24           O
ATOM    695  OE2 GLU    86       9.540  -1.118  19.620  1.00 32.24           O
ATOM    696  C   GLU    86       8.628   3.731  21.848  1.00 32.24           C
ATOM    697  O   GLU    86       9.475   4.419  22.418  1.00 32.24           O
ATOM    698  N   SER    87       7.986   4.159  20.743  1.00 18.67           N
ATOM    699  CA  SER    87       8.293   5.443  20.172  1.00 18.67           C
ATOM    700  CB  SER    87       7.502   5.720  18.882  1.00 18.67           C
ATOM    701  OG  SER    87       7.850   6.997  18.364  1.00 18.67           O
ATOM    702  C   SER    87       7.955   6.534  21.154  1.00 18.67           C
ATOM    703  O   SER    87       8.697   7.507  21.285  1.00 18.67           O
ATOM    704  N   LEU    88       6.822   6.398  21.879  1.00 37.63           N
ATOM    705  CA  LEU    88       6.359   7.379  22.833  1.00 37.63           C
ATOM    706  CB  LEU    88       4.987   7.027  23.428  1.00 37.63           C
ATOM    707  CG  LEU    88       3.869   6.967  22.371  1.00 37.63           C
ATOM    708  CD1 LEU    88       2.505   6.654  23.006  1.00 37.63           C
ATOM    709  CD2 LEU    88       3.851   8.235  21.502  1.00 37.63           C
ATOM    710  C   LEU    88       7.338   7.451  23.955  1.00 37.63           C
ATOM    711  O   LEU    88       7.643   8.516  24.487  1.00 37.63           O
ATOM    712  N   TYR    89       7.925   6.291  24.284  1.00 83.16           N
ATOM    713  CA  TYR    89       8.904   6.176  25.321  1.00 83.16           C
ATOM    714  CB  TYR    89       9.066   4.705  25.761  1.00 83.16           C
ATOM    715  CG  TYR    89       9.947   4.604  26.955  1.00 83.16           C
ATOM    716  CD1 TYR    89       9.437   4.816  28.214  1.00 83.16           C
ATOM    717  CD2 TYR    89      11.275   4.277  26.814  1.00 83.16           C
ATOM    718  CE1 TYR    89      10.246   4.720  29.319  1.00 83.16           C
ATOM    719  CE2 TYR    89      12.091   4.179  27.916  1.00 83.16           C
ATOM    720  CZ  TYR    89      11.575   4.400  29.171  1.00 83.16           C
ATOM    721  OH  TYR    89      12.411   4.301  30.304  1.00 83.16           O
ATOM    722  C   TYR    89      10.108   6.593  24.551  1.00 83.16           C
ATOM    723  O   TYR    89       9.963   7.014  23.418  1.00 83.16           O
ATOM    724  N   GLY    90      11.328   6.599  25.080  1.00 37.69           N
ATOM    725  CA  GLY    90      12.341   7.058  24.165  1.00 37.69           C
ATOM    726  C   GLY    90      12.296   8.559  24.045  1.00 37.69           C
ATOM    727  O   GLY    90      13.054   9.249  24.720  1.00 37.69           O
ATOM    728  N   GLU    91      11.433   9.106  23.161  1.00 58.84           N
ATOM    729  CA  GLU    91      11.331  10.511  22.931  1.00 58.84           C
ATOM    730  CB  GLU    91      10.254  10.886  21.900  1.00 58.84           C
ATOM    731  CG  GLU    91      10.600  10.420  20.485  1.00 58.84           C
ATOM    732  CD  GLU    91      11.867  11.143  20.044  1.00 58.84           C
ATOM    733  OE1 GLU    91      12.375  11.992  20.826  1.00 58.84           O
ATOM    734  OE2 GLU    91      12.349  10.853  18.918  1.00 58.84           O
ATOM    735  C   GLU    91      10.990  11.172  24.225  1.00 58.84           C
ATOM    736  O   GLU    91      11.521  12.233  24.542  1.00 58.84           O
ATOM    737  N   ILE    92      10.098  10.553  25.017  1.00 27.62           N
ATOM    738  CA  ILE    92       9.741  11.136  26.275  1.00 27.62           C
ATOM    739  CB  ILE    92       8.701  10.308  26.978  1.00 27.62           C
ATOM    740  CG2 ILE    92       9.216   8.862  27.079  1.00 27.62           C
ATOM    741  CG1 ILE    92       8.300  10.931  28.319  1.00 27.62           C
ATOM    742  CD1 ILE    92       7.091  10.228  28.925  1.00 27.62           C
ATOM    743  C   ILE    92      10.967  11.196  27.133  1.00 27.62           C
ATOM    744  O   ILE    92      11.253  12.225  27.748  1.00 27.62           O
ATOM    745  N   GLN    93      11.753  10.103  27.178  1.00 28.38           N
ATOM    746  CA  GLN    93      12.881  10.161  28.056  1.00 28.38           C
ATOM    747  CB  GLN    93      13.648   8.835  28.213  1.00 28.38           C
ATOM    748  CG  GLN    93      14.362   8.346  26.955  1.00 28.38           C
ATOM    749  CD  GLN    93      15.057   7.044  27.317  1.00 28.38           C
ATOM    750  OE1 GLN    93      15.749   6.969  28.333  1.00 28.38           O
ATOM    751  NE2 GLN    93      14.866   5.996  26.473  1.00 28.38           N
ATOM    752  C   GLN    93      13.831  11.214  27.577  1.00 28.38           C
ATOM    753  O   GLN    93      14.423  11.928  28.384  1.00 28.38           O
ATOM    754  N   ALA    94      14.012  11.332  26.246  1.00 21.63           N
ATOM    755  CA  ALA    94      14.919  12.304  25.693  1.00 21.63           C
ATOM    756  CB  ALA    94      15.069  12.166  24.168  1.00 21.63           C
ATOM    757  C   ALA    94      14.443  13.694  25.976  1.00 21.63           C
ATOM    758  O   ALA    94      15.234  14.558  26.357  1.00 21.63           O
ATOM    759  N   ASN    95      13.126  13.951  25.816  1.00 44.27           N
ATOM    760  CA  ASN    95      12.657  15.293  26.010  1.00 44.27           C
ATOM    761  CB  ASN    95      11.169  15.535  25.664  1.00 44.27           C
ATOM    762  CG  ASN    95      10.229  14.831  26.636  1.00 44.27           C
ATOM    763  OD1 ASN    95      10.232  15.065  27.843  1.00 44.27           O
ATOM    764  ND2 ASN    95       9.350  13.962  26.077  1.00 44.27           N
ATOM    765  C   ASN    95      12.881  15.649  27.437  1.00 44.27           C
ATOM    766  O   ASN    95      13.116  16.809  27.768  1.00 44.27           O
ATOM    767  N   LEU    96      12.771  14.656  28.333  1.00 33.26           N
ATOM    768  CA  LEU    96      12.999  14.908  29.724  1.00 33.26           C
ATOM    769  CB  LEU    96      12.656  13.709  30.625  1.00 33.26           C
ATOM    770  CG  LEU    96      11.156  13.370  30.649  1.00 33.26           C
ATOM    771  CD1 LEU    96      10.875  12.174  31.569  1.00 33.26           C
ATOM    772  CD2 LEU    96      10.304  14.597  31.009  1.00 33.26           C
ATOM    773  C   LEU    96      14.441  15.257  29.950  1.00 33.26           C
ATOM    774  O   LEU    96      14.749  16.048  30.840  1.00 33.26           O
ATOM    775  N   ARG    97      15.376  14.646  29.188  1.00 93.74           N
ATOM    776  CA  ARG    97      16.771  14.932  29.417  1.00 93.74           C
ATOM    777  CB  ARG    97      17.721  14.100  28.541  1.00 93.74           C
ATOM    778  CG  ARG    97      19.185  14.207  28.978  1.00 93.74           C
ATOM    779  CD  ARG    97      19.451  13.614  30.364  1.00 93.74           C
ATOM    780  NE  ARG    97      18.838  14.521  31.377  1.00 93.74           N
ATOM    781  CZ  ARG    97      18.327  14.015  32.537  1.00 93.74           C
ATOM    782  NH1 ARG    97      18.323  12.668  32.757  1.00 93.74           N
ATOM    783  NH2 ARG    97      17.813  14.861  33.481  1.00 93.74           N
ATOM    784  C   ARG    97      17.011  16.375  29.130  1.00 93.74           C
ATOM    785  O   ARG    97      17.627  17.082  29.926  1.00 93.74           O
ATOM    786  N   ILE    98      16.520  16.856  27.976  1.00 62.52           N
ATOM    787  CA  ILE    98      16.585  18.260  27.732  1.00 62.52           C
ATOM    788  CB  ILE    98      16.151  18.681  26.357  1.00 62.52           C
ATOM    789  CG2 ILE    98      17.099  18.030  25.337  1.00 62.52           C
ATOM    790  CG1 ILE    98      14.674  18.346  26.125  1.00 62.52           C
ATOM    791  CD1 ILE    98      14.092  19.013  24.882  1.00 62.52           C
ATOM    792  C   ILE    98      15.602  18.763  28.725  1.00 62.52           C
ATOM    793  O   ILE    98      14.796  17.995  29.235  1.00 62.52           O
ATOM    794  N   ASN    99      15.685  20.029  29.122  1.00 61.50           N
ATOM    795  CA  ASN    99      14.794  20.531  30.122  1.00 61.50           C
ATOM    796  CB  ASN    99      13.308  20.188  29.885  1.00 61.50           C
ATOM    797  CG  ASN    99      12.842  20.959  28.661  1.00 61.50           C
ATOM    798  OD1 ASN    99      12.735  22.183  28.698  1.00 61.50           O
ATOM    799  ND2 ASN    99      12.566  20.233  27.545  1.00 61.50           N
ATOM    800  C   ASN    99      15.220  19.998  31.457  1.00 61.50           C
ATOM    801  O   ASN    99      14.728  20.446  32.490  1.00 61.50           O
ATOM    802  N   ASN   100      16.190  19.063  31.463  1.00 54.13           N
ATOM    803  CA  ASN   100      16.798  18.537  32.652  1.00 54.13           C
ATOM    804  CB  ASN   100      17.864  19.475  33.235  1.00 54.13           C
ATOM    805  CG  ASN   100      19.006  19.469  32.233  1.00 54.13           C
ATOM    806  OD1 ASN   100      19.882  18.607  32.279  1.00 54.13           O
ATOM    807  ND2 ASN   100      18.982  20.439  31.279  1.00 54.13           N
ATOM    808  C   ASN   100      15.775  18.228  33.700  1.00 54.13           C
ATOM    809  O   ASN   100      15.936  18.612  34.857  1.00 54.13           O
ATOM    810  N   ARG   101      14.700  17.508  33.337  1.00 68.25           N
ATOM    811  CA  ARG   101      13.706  17.174  34.318  1.00 68.25           C
ATOM    812  CB  ARG   101      12.261  17.468  33.878  1.00 68.25           C
ATOM    813  CG  ARG   101      11.938  18.900  33.448  1.00 68.25           C
ATOM    814  CD  ARG   101      10.465  19.032  33.040  1.00 68.25           C
ATOM    815  NE  ARG   101      10.281  20.308  32.294  1.00 68.25           N
ATOM    816  CZ  ARG   101       9.916  21.447  32.952  1.00 68.25           C
ATOM    817  NH1 ARG   101       9.785  21.434  34.310  1.00 68.25           N
ATOM    818  NH2 ARG   101       9.676  22.595  32.252  1.00 68.25           N
ATOM    819  C   ARG   101      13.715  15.687  34.420  1.00 68.25           C
ATOM    820  O   ARG   101      14.232  15.014  33.533  1.00 68.25           O
ATOM    821  N   SER   102      13.210  15.131  35.542  1.00154.97           N
ATOM    822  CA  SER   102      12.981  13.714  35.536  1.00154.97           C
ATOM    823  CB  SER   102      12.238  13.276  34.258  1.00154.97           C
ATOM    824  OG  SER   102      10.956  13.882  34.202  1.00154.97           O
ATOM    825  C   SER   102      14.257  12.974  35.766  1.00154.97           C
ATOM    826  O   SER   102      15.015  13.537  36.543  1.00154.97           O
ATOM    827  N   PRO   103      14.670  11.813  35.252  1.00 89.68           N
ATOM    828  CA  PRO   103      14.060  10.950  34.249  1.00 89.68           C
ATOM    829  CD  PRO   103      16.107  11.594  35.314  1.00 89.68           C
ATOM    830  CB  PRO   103      15.150   9.972  33.805  1.00 89.68           C
ATOM    831  CG  PRO   103      16.459  10.704  34.117  1.00 89.68           C
ATOM    832  C   PRO   103      12.820  10.216  34.643  1.00 89.68           C
ATOM    833  O   PRO   103      12.414  10.265  35.801  1.00 89.68           O
ATOM    834  N   TYR   104      12.217   9.519  33.656  1.00 59.35           N
ATOM    835  CA  TYR   104      10.989   8.805  33.823  1.00 59.35           C
ATOM    836  CB  TYR   104      10.147   8.858  32.534  1.00 59.35           C
ATOM    837  CG  TYR   104       8.899   8.057  32.663  1.00 59.35           C
ATOM    838  CD1 TYR   104       7.909   8.425  33.541  1.00 59.35           C
ATOM    839  CD2 TYR   104       8.702   6.954  31.861  1.00 59.35           C
ATOM    840  CE1 TYR   104       6.755   7.681  33.638  1.00 59.35           C
ATOM    841  CE2 TYR   104       7.550   6.208  31.954  1.00 59.35           C
ATOM    842  CZ  TYR   104       6.573   6.574  32.848  1.00 59.35           C
ATOM    843  OH  TYR   104       5.387   5.818  32.953  1.00 59.35           O
ATOM    844  C   TYR   104      11.295   7.383  34.178  1.00 59.35           C
ATOM    845  O   TYR   104      12.062   6.696  33.501  1.00 59.35           O
ATOM    846  N   CYS   105      10.724   6.917  35.307  1.00 32.80           N
ATOM    847  CA  CYS   105      10.913   5.553  35.711  1.00 32.80           C
ATOM    848  CB  CYS   105      11.478   5.398  37.132  1.00 32.80           C
ATOM    849  SG  CYS   105      13.172   6.035  37.283  1.00 32.80           S
ATOM    850  C   CYS   105       9.567   4.909  35.702  1.00 32.80           C
ATOM    851  O   CYS   105       8.700   5.205  36.525  1.00 32.80           O
ATOM    852  N   PRO   106       9.402   4.015  34.776  1.00 68.26           N
ATOM    853  CA  PRO   106       8.147   3.331  34.620  1.00 68.26           C
ATOM    854  CD  PRO   106      10.135   4.087  33.527  1.00 68.26           C
ATOM    855  CB  PRO   106       8.118   2.809  33.181  1.00 68.26           C
ATOM    856  CG  PRO   106       9.569   2.934  32.685  1.00 68.26           C
ATOM    857  C   PRO   106       7.977   2.258  35.644  1.00 68.26           C
ATOM    858  O   PRO   106       8.900   1.972  36.406  1.00 68.26           O
ATOM    859  N   PRO   107       6.806   1.684  35.651  1.00 58.97           N
ATOM    860  CA  PRO   107       6.479   0.614  36.549  1.00 58.97           C
ATOM    861  CD  PRO   107       5.627   2.413  35.211  1.00 58.97           C
ATOM    862  CB  PRO   107       4.975   0.391  36.388  1.00 58.97           C
ATOM    863  CG  PRO   107       4.447   1.772  35.957  1.00 58.97           C
ATOM    864  C   PRO   107       7.314  -0.565  36.158  1.00 58.97           C
ATOM    865  O   PRO   107       8.009  -0.489  35.148  1.00 58.97           O
ATOM    866  N   GLY   108       7.278  -1.658  36.940  1.00 27.43           N
ATOM    867  CA  GLY   108       8.181  -2.744  36.694  1.00 27.43           C
ATOM    868  C   GLY   108       8.022  -3.333  35.320  1.00 27.43           C
ATOM    869  O   GLY   108       9.013  -3.546  34.627  1.00 27.43           O
ATOM    870  N   SER   109       6.778  -3.640  34.907  1.00 65.75           N
ATOM    871  CA  SER   109       6.499  -4.309  33.660  1.00 65.75           C
ATOM    872  CB  SER   109       5.208  -5.141  33.728  1.00 65.75           C
ATOM    873  OG  SER   109       5.326  -6.145  34.723  1.00 65.75           O
ATOM    874  C   SER   109       6.349  -3.388  32.484  1.00 65.75           C
ATOM    875  O   SER   109       6.010  -3.863  31.401  1.00 65.75           O
ATOM    876  N   CYS   110       6.540  -2.061  32.621  1.00 96.62           N
ATOM    877  CA  CYS   110       6.194  -1.289  31.458  1.00 96.62           C
ATOM    878  CB  CYS   110       5.227  -0.141  31.785  1.00 96.62           C
ATOM    879  SG  CYS   110       3.655  -0.734  32.482  1.00 96.62           S
ATOM    880  C   CYS   110       7.386  -0.656  30.806  1.00 96.62           C
ATOM    881  O   CYS   110       7.259   0.412  30.207  1.00 96.62           O
ATOM    882  N   ALA   111       8.578  -1.275  30.885  0.90 37.44           N
ATOM    883  CA  ALA   111       9.689  -0.705  30.181  0.90 37.44           C
ATOM    884  CB  ALA   111      11.053  -1.059  30.798  0.90 37.44           C
ATOM    885  C   ALA   111       9.642  -1.273  28.800  0.90 37.44           C
ATOM    886  O   ALA   111       9.171  -2.391  28.604  0.90 37.44           O
ATOM    887  N   PRO   112      10.102  -0.545  27.823  1.00 52.13           N
ATOM    888  CA  PRO   112      10.083  -1.014  26.469  1.00 52.13           C
ATOM    889  CD  PRO   112      11.009   0.572  28.021  1.00 52.13           C
ATOM    890  CB  PRO   112      10.776   0.079  25.656  1.00 52.13           C
ATOM    891  CG  PRO   112      11.736   0.723  26.674  1.00 52.13           C
ATOM    892  C   PRO   112      10.782  -2.335  26.351  1.00 52.13           C
ATOM    893  O   PRO   112      10.370  -3.139  25.515  1.00 52.13           O
ATOM    894  N   ASN   113      11.855  -2.583  27.133  1.00 33.64           N
ATOM    895  CA  ASN   113      12.538  -3.837  26.985  1.00 33.64           C
ATOM    896  CB  ASN   113      13.896  -3.924  27.717  1.00 33.64           C
ATOM    897  CG  ASN   113      13.695  -3.905  29.226  1.00 33.64           C
ATOM    898  OD1 ASN   113      13.343  -2.884  29.816  1.00 33.64           O
ATOM    899  ND2 ASN   113      13.938  -5.075  29.875  1.00 33.64           N
ATOM    900  C   ASN   113      11.673  -4.957  27.481  1.00 33.64           C
ATOM    901  O   ASN   113      11.583  -6.005  26.843  1.00 33.64           O
ATOM    902  N   SER   114      11.006  -4.760  28.634  1.00 18.09           N
ATOM    903  CA  SER   114      10.212  -5.791  29.243  1.00 18.09           C
ATOM    904  CB  SER   114       9.664  -5.379  30.621  1.00 18.09           C
ATOM    905  OG  SER   114       8.785  -4.271  30.488  1.00 18.09           O
ATOM    906  C   SER   114       9.044  -6.108  28.367  1.00 18.09           C
ATOM    907  O   SER   114       8.623  -7.260  28.271  1.00 18.09           O
ATOM    908  N   LEU   115       8.491  -5.082  27.703  1.00 29.52           N
ATOM    909  CA  LEU   115       7.339  -5.250  26.873  1.00 29.52           C
ATOM    910  CB  LEU   115       6.846  -3.898  26.332  1.00 29.52           C
ATOM    911  CG  LEU   115       5.510  -3.951  25.577  1.00 29.52           C
ATOM    912  CD1 LEU   115       4.358  -4.379  26.505  1.00 29.52           C
ATOM    913  CD2 LEU   115       5.237  -2.609  24.882  1.00 29.52           C
ATOM    914  C   LEU   115       7.721  -6.128  25.722  1.00 29.52           C
ATOM    915  O   LEU   115       6.939  -6.971  25.290  1.00 29.52           O
ATOM    916  N   ASP   116       8.943  -5.932  25.187  1.00 24.02           N
ATOM    917  CA  ASP   116       9.412  -6.686  24.060  1.00 24.02           C
ATOM    918  CB  ASP   116      10.772  -6.195  23.539  1.00 24.02           C
ATOM    919  CG  ASP   116      11.022  -6.841  22.182  1.00 24.02           C
ATOM    920  OD1 ASP   116      10.087  -7.504  21.661  1.00 24.02           O
ATOM    921  OD2 ASP   116      12.152  -6.678  21.649  1.00 24.02           O
ATOM    922  C   ASP   116       9.569  -8.127  24.438  1.00 24.02           C
ATOM    923  O   ASP   116       9.175  -9.018  23.687  1.00 24.02           O
ATOM    924  N   SER   117      10.145  -8.392  25.626  1.00 14.96           N
ATOM    925  CA  SER   117      10.379  -9.744  26.048  1.00 14.96           C
ATOM    926  CB  SER   117      11.097  -9.827  27.404  1.00 14.96           C
ATOM    927  OG  SER   117      12.398  -9.267  27.302  1.00 14.96           O
ATOM    928  C   SER   117       9.058 -10.416  26.203  1.00 14.96           C
ATOM    929  O   SER   117       8.879 -11.557  25.780  1.00 14.96           O
ATOM    930  N   LYS   118       8.085  -9.706  26.801  1.00 33.44           N
ATOM    931  CA  LYS   118       6.805 -10.308  27.009  1.00 33.44           C
ATOM    932  CB  LYS   118       5.815  -9.447  27.816  1.00 33.44           C
ATOM    933  CG  LYS   118       6.092  -9.531  29.319  1.00 33.44           C
ATOM    934  CD  LYS   118       5.173  -8.681  30.198  1.00 33.44           C
ATOM    935  CE  LYS   118       5.436  -8.887  31.691  1.00 33.44           C
ATOM    936  NZ  LYS   118       4.482  -8.096  32.497  1.00 33.44           N
ATOM    937  C   LYS   118       6.208 -10.636  25.680  1.00 33.44           C
ATOM    938  O   LYS   118       5.553 -11.666  25.528  1.00 33.44           O
ATOM    939  N   TRP   119       6.416  -9.767  24.677  1.00 35.39           N
ATOM    940  CA  TRP   119       5.869  -9.994  23.371  1.00 35.39           C
ATOM    941  CB  TRP   119       6.078  -8.812  22.413  1.00 35.39           C
ATOM    942  CG  TRP   119       5.397  -9.017  21.084  1.00 35.39           C
ATOM    943  CD2 TRP   119       4.003  -8.767  20.859  1.00 35.39           C
ATOM    944  CD1 TRP   119       5.906  -9.470  19.905  1.00 35.39           C
ATOM    945  NE1 TRP   119       4.914  -9.520  18.955  1.00 35.39           N
ATOM    946  CE2 TRP   119       3.736  -9.090  19.531  1.00 35.39           C
ATOM    947  CE3 TRP   119       3.024  -8.309  21.696  1.00 35.39           C
ATOM    948  CZ2 TRP   119       2.480  -8.961  19.013  1.00 35.39           C
ATOM    949  CZ3 TRP   119       1.757  -8.175  21.173  1.00 35.39           C
ATOM    950  CH2 TRP   119       1.494  -8.497  19.856  1.00 35.39           C
ATOM    951  C   TRP   119       6.511 -11.204  22.763  1.00 35.39           C
ATOM    952  O   TRP   119       5.843 -11.999  22.104  1.00 35.39           O
ATOM    953  N   HIS   120       7.831 -11.378  22.969  1.00 28.54           N
ATOM    954  CA  HIS   120       8.524 -12.498  22.394  1.00 28.54           C
ATOM    955  ND1 HIS   120      11.135 -10.303  22.236  1.00 28.54           N
ATOM    956  CG  HIS   120      10.871 -11.612  21.910  1.00 28.54           C
ATOM    957  CB  HIS   120      10.028 -12.544  22.729  1.00 28.54           C
ATOM    958  NE2 HIS   120      12.195 -10.705  20.324  1.00 28.54           N
ATOM    959  CD2 HIS   120      11.527 -11.844  20.737  1.00 28.54           C
ATOM    960  CE1 HIS   120      11.932  -9.807  21.253  1.00 28.54           C
ATOM    961  C   HIS   120       7.921 -13.753  22.926  1.00 28.54           C
ATOM    962  O   HIS   120       7.766 -14.731  22.196  1.00 28.54           O
ATOM    963  N   GLU   121       7.558 -13.753  24.221  1.00 19.10           N
ATOM    964  CA  GLU   121       7.002 -14.917  24.845  1.00 19.10           C
ATOM    965  CB  GLU   121       6.674 -14.679  26.329  1.00 19.10           C
ATOM    966  CG  GLU   121       6.193 -15.926  27.071  1.00 19.10           C
ATOM    967  CD  GLU   121       5.983 -15.535  28.527  1.00 19.10           C
ATOM    968  OE1 GLU   121       6.122 -14.322  28.837  1.00 19.10           O
ATOM    969  OE2 GLU   121       5.682 -16.442  29.349  1.00 19.10           O
ATOM    970  C   GLU   121       5.726 -15.271  24.141  1.00 19.10           C
ATOM    971  O   GLU   121       5.444 -16.444  23.902  1.00 19.10           O
ATOM    972  N   LEU   122       4.927 -14.251  23.777  1.00 81.60           N
ATOM    973  CA  LEU   122       3.661 -14.436  23.122  1.00 81.60           C
ATOM    974  CB  LEU   122       3.017 -13.070  22.786  1.00 81.60           C
ATOM    975  CG  LEU   122       1.587 -13.064  22.195  1.00 81.60           C
ATOM    976  CD1 LEU   122       1.465 -13.822  20.867  1.00 81.60           C
ATOM    977  CD2 LEU   122       0.553 -13.500  23.233  1.00 81.60           C
ATOM    978  C   LEU   122       3.926 -15.118  21.819  1.00 81.60           C
ATOM    979  O   LEU   122       3.228 -16.058  21.441  1.00 81.60           O
ATOM    980  N   GLN   123       4.966 -14.660  21.098  1.00 20.79           N
ATOM    981  CA  GLN   123       5.263 -15.189  19.799  1.00 20.79           C
ATOM    982  CB  GLN   123       6.460 -14.497  19.123  1.00 20.79           C
ATOM    983  CG  GLN   123       6.228 -13.021  18.799  1.00 20.79           C
ATOM    984  CD  GLN   123       5.211 -12.928  17.672  1.00 20.79           C
ATOM    985  OE1 GLN   123       5.350 -13.595  16.647  1.00 20.79           O
ATOM    986  NE2 GLN   123       4.158 -12.087  17.864  1.00 20.79           N
ATOM    987  C   GLN   123       5.619 -16.635  19.918  1.00 20.79           C
ATOM    988  O   GLN   123       5.209 -17.445  19.090  1.00 20.79           O
ATOM    989  N   GLN   124       6.394 -16.997  20.956  1.00 29.20           N
ATOM    990  CA  GLN   124       6.844 -18.352  21.098  1.00 29.20           C
ATOM    991  CB  GLN   124       7.766 -18.536  22.315  1.00 29.20           C
ATOM    992  CG  GLN   124       8.411 -19.918  22.394  1.00 29.20           C
ATOM    993  CD  GLN   124       9.575 -19.940  21.414  1.00 29.20           C
ATOM    994  OE1 GLN   124       9.981 -20.998  20.937  1.00 29.20           O
ATOM    995  NE2 GLN   124      10.135 -18.739  21.106  1.00 29.20           N
ATOM    996  C   GLN   124       5.653 -19.237  21.296  1.00 29.20           C
ATOM    997  O   GLN   124       5.573 -20.321  20.724  1.00 29.20           O
ATOM    998  N   ALA   125       4.688 -18.772  22.111  1.00 19.00           N
ATOM    999  CA  ALA   125       3.511 -19.523  22.439  1.00 19.00           C
ATOM   1000  CB  ALA   125       2.609 -18.785  23.446  1.00 19.00           C
ATOM   1001  C   ALA   125       2.701 -19.759  21.202  1.00 19.00           C
ATOM   1002  O   ALA   125       2.136 -20.837  21.023  1.00 19.00           O
ATOM   1003  N   GLU   126       2.633 -18.757  20.305  1.00 23.98           N
ATOM   1004  CA  GLU   126       1.812 -18.870  19.134  1.00 23.98           C
ATOM   1005  CB  GLU   126       1.891 -17.640  18.211  1.00 23.98           C
ATOM   1006  CG  GLU   126       1.217 -16.391  18.786  1.00 23.98           C
ATOM   1007  CD  GLU   126       1.266 -15.291  17.731  1.00 23.98           C
ATOM   1008  OE1 GLU   126       1.950 -15.493  16.694  1.00 23.98           O
ATOM   1009  OE2 GLU   126       0.615 -14.235  17.952  1.00 23.98           O
ATOM   1010  C   GLU   126       2.252 -20.055  18.330  1.00 23.98           C
ATOM   1011  O   GLU   126       1.419 -20.822  17.850  1.00 23.98           O
ATOM   1012  N   ALA   127       3.575 -20.230  18.150  1.00 19.75           N
ATOM   1013  CA  ALA   127       4.073 -21.326  17.368  1.00 19.75           C
ATOM   1014  CB  ALA   127       5.600 -21.274  17.178  1.00 19.75           C
ATOM   1015  C   ALA   127       3.749 -22.627  18.035  1.00 19.75           C
ATOM   1016  O   ALA   127       3.306 -23.570  17.381  1.00 19.75           O
ATOM   1017  N   LYS   128       3.945 -22.706  19.366  1.00 57.88           N
ATOM   1018  CA  LYS   128       3.720 -23.946  20.055  1.00 57.88           C
ATOM   1019  CB  LYS   128       3.992 -23.886  21.562  1.00 57.88           C
ATOM   1020  CG  LYS   128       5.462 -23.762  21.948  1.00 57.88           C
ATOM   1021  CD  LYS   128       5.626 -23.533  23.449  1.00 57.88           C
ATOM   1022  CE  LYS   128       4.751 -24.480  24.272  1.00 57.88           C
ATOM   1023  NZ  LYS   128       4.941 -24.236  25.718  1.00 57.88           N
ATOM   1024  C   LYS   128       2.286 -24.308  19.921  1.00 57.88           C
ATOM   1025  O   LYS   128       1.940 -25.468  19.716  1.00 57.88           O
ATOM   1026  N   TYR   129       1.405 -23.305  20.052  1.00 38.79           N
ATOM   1027  CA  TYR   129       0.004 -23.556  19.974  1.00 38.79           C
ATOM   1028  CB  TYR   129      -0.846 -22.314  20.304  1.00 38.79           C
ATOM   1029  CG  TYR   129      -2.235 -22.793  20.561  1.00 38.79           C
ATOM   1030  CD1 TYR   129      -2.519 -23.444  21.741  1.00 38.79           C
ATOM   1031  CD2 TYR   129      -3.250 -22.590  19.658  1.00 38.79           C
ATOM   1032  CE1 TYR   129      -3.785 -23.896  22.016  1.00 38.79           C
ATOM   1033  CE2 TYR   129      -4.524 -23.039  19.927  1.00 38.79           C
ATOM   1034  CZ  TYR   129      -4.791 -23.694  21.104  1.00 38.79           C
ATOM   1035  OH  TYR   129      -6.096 -24.157  21.381  1.00 38.79           O
ATOM   1036  C   TYR   129      -0.302 -24.013  18.579  1.00 38.79           C
ATOM   1037  O   TYR   129      -1.113 -24.903  18.382  1.00 38.79           O
ATOM   1038  N   LYS   130       0.332 -23.433  17.547  1.00 44.63           N
ATOM   1039  CA  LYS   130       0.007 -23.874  16.220  1.00 44.63           C
ATOM   1040  CB  LYS   130       0.817 -23.137  15.138  1.00 44.63           C
ATOM   1041  CG  LYS   130       0.490 -23.593  13.713  1.00 44.63           C
ATOM   1042  CD  LYS   130       1.080 -22.692  12.627  1.00 44.63           C
ATOM   1043  CE  LYS   130       2.545 -23.000  12.305  1.00 44.63           C
ATOM   1044  NZ  LYS   130       3.032 -22.095  11.239  1.00 44.63           N
ATOM   1045  C   LYS   130       0.346 -25.328  16.098  1.00 44.63           C
ATOM   1046  O   LYS   130      -0.439 -26.114  15.568  1.00 44.63           O
ATOM   1047  N   ALA   131       1.521 -25.729  16.613  1.00 18.39           N
ATOM   1048  CA  ALA   131       1.960 -27.088  16.481  1.00 18.39           C
ATOM   1049  CB  ALA   131       3.346 -27.326  17.100  1.00 18.39           C
ATOM   1050  C   ALA   131       0.995 -27.992  17.180  1.00 18.39           C
ATOM   1051  O   ALA   131       0.623 -29.036  16.645  1.00 18.39           O
ATOM   1052  N   THR   132       0.547 -27.616  18.392  1.00131.21           N
ATOM   1053  CA  THR   132      -0.324 -28.488  19.119  1.00131.21           C
ATOM   1054  CB  THR   132      -0.533 -28.046  20.551  1.00131.21           C
ATOM   1055  OG1 THR   132      -1.651 -28.709  21.122  1.00131.21           O
ATOM   1056  CG2 THR   132      -0.598 -26.512  20.678  1.00131.21           C
ATOM   1057  C   THR   132      -1.607 -28.738  18.367  1.00131.21           C
ATOM   1058  O   THR   132      -1.955 -29.906  18.196  1.00131.21           O
ATOM   1059  N   PRO   133      -2.348 -27.771  17.893  1.00 78.23           N
ATOM   1060  CA  PRO   133      -3.436 -28.189  17.071  1.00 78.23           C
ATOM   1061  CD  PRO   133      -2.966 -26.905  18.876  1.00 78.23           C
ATOM   1062  CB  PRO   133      -4.315 -26.956  16.862  1.00 78.23           C
ATOM   1063  CG  PRO   133      -3.960 -26.057  18.063  1.00 78.23           C
ATOM   1064  C   PRO   133      -3.099 -28.944  15.827  1.00 78.23           C
ATOM   1065  O   PRO   133      -3.939 -29.723  15.383  1.00 78.23           O
ATOM   1066  N   GLU   134      -1.914 -28.750  15.230  0.90 21.96           N
ATOM   1067  CA  GLU   134      -1.636 -29.488  14.033  0.90 21.96           C
ATOM   1068  CB  GLU   134      -0.262 -29.128  13.441  0.90 21.96           C
ATOM   1069  CG  GLU   134       0.092 -29.873  12.153  0.90 21.96           C
ATOM   1070  CD  GLU   134       1.458 -29.375  11.693  0.83 21.96           C
ATOM   1071  OE1 GLU   134       2.400 -29.362  12.531  1.00 21.96           O
ATOM   1072  OE2 GLU   134       1.575 -29.002  10.495  1.00 21.96           O
ATOM   1073  C   GLU   134      -1.616 -30.941  14.384  0.90 21.96           C
ATOM   1074  O   GLU   134      -2.221 -31.766  13.699  0.90 21.96           O
ATOM   1075  N   GLN   135      -0.932 -31.279  15.489  1.00 32.86           N
ATOM   1076  CA  GLN   135      -0.792 -32.642  15.910  1.00 32.86           C
ATOM   1077  CB  GLN   135       0.179 -32.800  17.094  1.00 32.86           C
ATOM   1078  CG  GLN   135       0.330 -34.249  17.558  1.00 32.86           C
ATOM   1079  CD  GLN   135       0.964 -35.048  16.425  1.00 32.86           C
ATOM   1080  OE1 GLN   135       0.630 -36.212  16.209  1.00 32.86           O
ATOM   1081  NE2 GLN   135       1.908 -34.410  15.683  1.00 32.86           N
ATOM   1082  C   GLN   135      -2.112 -33.203  16.343  1.00 32.86           C
ATOM   1083  O   GLN   135      -2.440 -34.345  16.029  1.00 32.86           O
ATOM   1084  N   LEU   136      -2.918 -32.403  17.062  1.00 28.46           N
ATOM   1085  CA  LEU   136      -4.136 -32.904  17.629  1.00 28.46           C
ATOM   1086  CB  LEU   136      -4.877 -31.848  18.465  1.00 28.46           C
ATOM   1087  CG  LEU   136      -4.064 -31.360  19.681  1.00 28.46           C
ATOM   1088  CD1 LEU   136      -4.861 -30.357  20.531  1.00 28.46           C
ATOM   1089  CD2 LEU   136      -3.521 -32.540  20.498  1.00 28.46           C
ATOM   1090  C   LEU   136      -5.058 -33.354  16.547  1.00 28.46           C
ATOM   1091  O   LEU   136      -5.692 -34.401  16.664  1.00 28.46           O
ATOM   1092  N   GLN   137      -5.169 -32.577  15.458  1.00 35.19           N
ATOM   1093  CA  GLN   137      -6.099 -32.999  14.457  1.00 35.19           C
ATOM   1094  CB  GLN   137      -6.264 -31.996  13.306  1.00 35.19           C
ATOM   1095  CG  GLN   137      -7.374 -32.409  12.342  1.00 35.19           C
ATOM   1096  CD  GLN   137      -7.662 -31.236  11.420  1.00 35.19           C
ATOM   1097  OE1 GLN   137      -8.633 -31.264  10.664  1.00 35.19           O
ATOM   1098  NE2 GLN   137      -6.810 -30.177  11.488  1.00 35.19           N
ATOM   1099  C   GLN   137      -5.620 -34.298  13.903  1.00 35.19           C
ATOM   1100  O   GLN   137      -6.399 -35.230  13.717  1.00 35.19           O
ATOM   1101  N   GLU   138      -4.305 -34.401  13.646  1.00 10.66           N
ATOM   1102  CA  GLU   138      -3.777 -35.624  13.123  1.00 10.66           C
ATOM   1103  CB  GLU   138      -2.451 -35.428  12.372  1.00 10.66           C
ATOM   1104  CG  GLU   138      -1.338 -34.824  13.231  1.00 10.66           C
ATOM   1105  CD  GLU   138      -0.127 -34.615  12.336  1.00 10.66           C
ATOM   1106  OE1 GLU   138      -0.253 -33.847  11.344  1.00 10.66           O
ATOM   1107  OE2 GLU   138       0.938 -35.223  12.627  1.00 10.66           O
ATOM   1108  C   GLU   138      -3.525 -36.537  14.316  1.00 10.66           C
ATOM   1109  O   GLU   138      -2.386 -37.060  14.431  1.00 10.66           O
ATOM   1110  OXT GLU   138      -4.469 -36.726  15.130  1.00 10.66           O
END 
