# Supplementary material for: Alpha-actinin of the chlorarchiniophyte Bigelowiella natans
Source: PeerJ. 2018 Jan 17;6:e4288. doi: 10.7717/peerj.4288 (PMC5775757; doi:10.7717/peerj.4288)
Supplement: Supplemental Information 4 [file peerj-06-4288-s005.pdb]

EXPDTA    THEORETICAL MODEL, MODELLER 9v8 2017/08/22 03:26:11
REMARK   6 MODELLER OBJECTIVE FUNCTION:       458.2191
REMARK   6 MODELLER BEST TEMPLATE % SEQ ID: 100.000
SEQRES   1    157  GLY SER ASP SER LYS TRP HIS GLU LEU GLN GLN ALA GLU
SEQRES   2    157  ALA LYS TYR LYS ALA THR PRO GLU GLN LEU GLN GLU PHE
SEQRES   3    157  GLU GLU SER PHE ASN HIS PHE ASP ASP ASN SER ASP GLY
SEQRES   4    157  THR LEU ASN ARG ASP GLU PHE LYS ALA ALA LEU SER ALA
SEQRES   5    157  LEU GLY ILE ALA PHE LYS ASP ASP GLN ASP PHE GLU LYS
SEQRES   6    157  VAL PHE LYS LYS VAL GLY GLU GLY ALA GLU THR ILE SER
SEQRES   7    157  LYS ASP LEU TYR MET LYS TYR MET LYS ALA ILE SER GLU
SEQRES   8    157  ASP LYS GLY THR ALA GLU GLN VAL GLU THR SER PHE MET
SEQRES   9    157  ALA LEU ALA ASP GLY LYS SER TYR ILE THR ALA GLU GLN
SEQRES  10    157  LEU GLU GLY LEU PRO GLU GLU ASP LYS GLN PHE LEU GLN
SEQRES  11    157  ASP ASN MET GLU ALA GLY GLU GLU LYS GLY ALA PHE ASN
SEQRES  12    157  TYR LYS GLN LEU VAL GLN LYS SER PHE VAL ASP GLU ALA
SEQRES  13    157  GLU
ATOM      1  N   GLY     1       2.783   0.042  44.796  1.00  2.57           N
ATOM      2  CA  GLY     1       4.163   0.541  44.972  1.00  2.57           C
ATOM      3  C   GLY     1       5.035  -0.569  45.444  1.00  2.57           C
ATOM      4  O   GLY     1       4.911  -1.707  44.993  1.00  2.57           O
ATOM      5  N   SER     2       5.947  -0.254  46.379  1.00 17.03           N
ATOM      6  CA  SER     2       6.829  -1.253  46.895  1.00 17.03           C
ATOM      7  CB  SER     2       8.068  -0.677  47.604  1.00 17.03           C
ATOM      8  OG  SER     2       7.679   0.045  48.763  1.00 17.03           O
ATOM      9  C   SER     2       6.064  -2.057  47.892  1.00 17.03           C
ATOM     10  O   SER     2       4.911  -1.759  48.200  1.00 17.03           O
ATOM     11  N   ASP     3       6.699  -3.124  48.405  1.00 32.28           N
ATOM     12  CA  ASP     3       6.082  -3.967  49.385  1.00 32.28           C
ATOM     13  CB  ASP     3       5.869  -3.269  50.738  1.00 32.28           C
ATOM     14  CG  ASP     3       5.429  -4.311  51.750  1.00 32.28           C
ATOM     15  OD1 ASP     3       5.252  -5.492  51.348  1.00 32.28           O
ATOM     16  OD2 ASP     3       5.264  -3.938  52.943  1.00 32.28           O
ATOM     17  C   ASP     3       4.759  -4.415  48.863  1.00 32.28           C
ATOM     18  O   ASP     3       3.756  -4.368  49.572  1.00 32.28           O
ATOM     19  N   SER     4       4.725  -4.860  47.594  1.00 13.50           N
ATOM     20  CA  SER     4       3.490  -5.341  47.055  1.00 13.50           C
ATOM     21  CB  SER     4       3.516  -5.531  45.528  1.00 13.50           C
ATOM     22  OG  SER     4       4.462  -6.529  45.174  1.00 13.50           O
ATOM     23  C   SER     4       3.236  -6.676  47.679  1.00 13.50           C
ATOM     24  O   SER     4       4.147  -7.299  48.223  1.00 13.50           O
ATOM     25  N   LYS     5       1.972  -7.140  47.640  1.00 47.99           N
ATOM     26  CA  LYS     5       1.651  -8.410  48.222  1.00 47.99           C
ATOM     27  CB  LYS     5       0.265  -8.453  48.889  1.00 47.99           C
ATOM     28  CG  LYS     5      -0.081  -9.808  49.511  1.00 47.99           C
ATOM     29  CD  LYS     5      -1.332  -9.785  50.393  1.00 47.99           C
ATOM     30  CE  LYS     5      -1.144  -9.052  51.723  1.00 47.99           C
ATOM     31  NZ  LYS     5      -2.406  -9.080  52.498  1.00 47.99           N
ATOM     32  C   LYS     5       1.630  -9.415  47.121  1.00 47.99           C
ATOM     33  O   LYS     5       1.154  -9.138  46.020  1.00 47.99           O
ATOM     34  N   TRP     6       2.173 -10.615  47.394  1.00 48.99           N
ATOM     35  CA  TRP     6       2.174 -11.636  46.394  1.00 48.99           C
ATOM     36  CB  TRP     6       3.538 -12.329  46.241  1.00 48.99           C
ATOM     37  CG  TRP     6       4.632 -11.435  45.716  1.00 48.99           C
ATOM     38  CD2 TRP     6       5.175 -11.512  44.389  1.00 48.99           C
ATOM     39  CD1 TRP     6       5.316 -10.443  46.356  1.00 48.99           C
ATOM     40  NE1 TRP     6       6.246  -9.891  45.509  1.00 48.99           N
ATOM     41  CE2 TRP     6       6.171 -10.540  44.294  1.00 48.99           C
ATOM     42  CE3 TRP     6       4.869 -12.327  43.337  1.00 48.99           C
ATOM     43  CZ2 TRP     6       6.881 -10.368  43.141  1.00 48.99           C
ATOM     44  CZ3 TRP     6       5.586 -12.148  42.175  1.00 48.99           C
ATOM     45  CH2 TRP     6       6.571 -11.188  42.078  1.00 48.99           C
ATOM     46  C   TRP     6       1.223 -12.689  46.853  1.00 48.99           C
ATOM     47  O   TRP     6       1.533 -13.467  47.754  1.00 48.99           O
ATOM     48  N   HIS     7       0.024 -12.735  46.246  1.00 39.56           N
ATOM     49  CA  HIS     7      -0.901 -13.768  46.596  1.00 39.56           C
ATOM     50  ND1 HIS     7      -2.617 -15.219  49.095  1.00 39.56           N
ATOM     51  CG  HIS     7      -2.906 -14.416  48.017  1.00 39.56           C
ATOM     52  CB  HIS     7      -2.022 -13.299  47.543  1.00 39.56           C
ATOM     53  NE2 HIS     7      -4.565 -15.919  48.285  1.00 39.56           N
ATOM     54  CD2 HIS     7      -4.099 -14.857  47.533  1.00 39.56           C
ATOM     55  CE1 HIS     7      -3.643 -16.102  49.211  1.00 39.56           C
ATOM     56  C   HIS     7      -1.548 -14.166  45.319  1.00 39.56           C
ATOM     57  O   HIS     7      -2.374 -13.432  44.781  1.00 39.56           O
ATOM     58  N   GLU     8      -1.181 -15.341  44.780  1.00 39.17           N
ATOM     59  CA  GLU     8      -1.809 -15.695  43.547  1.00 39.17           C
ATOM     60  CB  GLU     8      -1.039 -15.235  42.297  1.00 39.17           C
ATOM     61  CG  GLU     8       0.322 -15.916  42.115  1.00 39.17           C
ATOM     62  CD  GLU     8       0.958 -15.366  40.846  1.00 39.17           C
ATOM     63  OE1 GLU     8       0.470 -14.317  40.347  1.00 39.17           O
ATOM     64  OE2 GLU     8       1.940 -15.985  40.357  1.00 39.17           O
ATOM     65  C   GLU     8      -1.902 -17.175  43.453  1.00 39.17           C
ATOM     66  O   GLU     8      -1.105 -17.914  44.032  1.00 39.17           O
ATOM     67  N   LEU     9      -2.925 -17.625  42.709  1.00 54.25           N
ATOM     68  CA  LEU     9      -3.092 -19.004  42.383  1.00 54.25           C
ATOM     69  CB  LEU     9      -4.559 -19.451  42.281  1.00 54.25           C
ATOM     70  CG  LEU     9      -5.320 -19.367  43.616  1.00 54.25           C
ATOM     71  CD1 LEU     9      -6.765 -19.866  43.464  1.00 54.25           C
ATOM     72  CD2 LEU     9      -4.558 -20.088  44.738  1.00 54.25           C
ATOM     73  C   LEU     9      -2.513 -19.081  41.018  1.00 54.25           C
ATOM     74  O   LEU     9      -1.770 -18.188  40.621  1.00 54.25           O
ATOM     75  N   GLN    10      -2.791 -20.159  40.266  1.00 44.18           N
ATOM     76  CA  GLN    10      -2.257 -20.151  38.941  1.00 44.18           C
ATOM     77  CB  GLN    10      -2.583 -21.430  38.150  1.00 44.18           C
ATOM     78  CG  GLN    10      -2.008 -22.706  38.776  1.00 44.18           C
ATOM     79  CD  GLN    10      -2.398 -23.891  37.896  1.00 44.18           C
ATOM     80  OE1 GLN    10      -1.990 -23.991  36.740  1.00 44.18           O
ATOM     81  NE2 GLN    10      -3.211 -24.825  38.462  1.00 44.18           N
ATOM     82  C   GLN    10      -2.932 -18.996  38.272  1.00 44.18           C
ATOM     83  O   GLN    10      -4.119 -19.057  37.953  1.00 44.18           O
ATOM     84  N   GLN    11      -2.173 -17.905  38.050  1.00 29.39           N
ATOM     85  CA  GLN    11      -2.737 -16.712  37.491  1.00 29.39           C
ATOM     86  CB  GLN    11      -2.733 -15.526  38.475  1.00 29.39           C
ATOM     87  CG  GLN    11      -3.328 -14.235  37.906  1.00 29.39           C
ATOM     88  CD  GLN    11      -4.846 -14.329  37.928  1.00 29.39           C
ATOM     89  OE1 GLN    11      -5.496 -13.840  38.851  1.00 29.39           O
ATOM     90  NE2 GLN    11      -5.429 -14.972  36.882  1.00 29.39           N
ATOM     91  C   GLN    11      -1.898 -16.327  36.321  1.00 29.39           C
ATOM     92  O   GLN    11      -0.715 -16.653  36.246  1.00 29.39           O
ATOM     93  N   ALA    12      -2.508 -15.626  35.350  1.00 12.26           N
ATOM     94  CA  ALA    12      -1.757 -15.216  34.206  1.00 12.26           C
ATOM     95  CB  ALA    12      -2.629 -14.665  33.065  1.00 12.26           C
ATOM     96  C   ALA    12      -0.833 -14.133  34.652  1.00 12.26           C
ATOM     97  O   ALA    12      -1.121 -13.405  35.601  1.00 12.26           O
ATOM     98  N   GLU    13       0.332 -14.021  33.988  1.00 14.62           N
ATOM     99  CA  GLU    13       1.259 -12.998  34.355  1.00 14.62           C
ATOM    100  CB  GLU    13       2.661 -13.194  33.754  1.00 14.62           C
ATOM    101  CG  GLU    13       3.662 -12.103  34.142  1.00 14.62           C
ATOM    102  CD  GLU    13       4.989 -12.441  33.473  1.00 14.62           C
ATOM    103  OE1 GLU    13       5.094 -13.561  32.910  1.00 14.62           O
ATOM    104  OE2 GLU    13       5.915 -11.587  33.524  1.00 14.62           O
ATOM    105  C   GLU    13       0.716 -11.709  33.843  1.00 14.62           C
ATOM    106  O   GLU    13       0.097 -11.662  32.782  1.00 14.62           O
ATOM    107  N   ALA    14       0.915 -10.626  34.614  1.00 15.76           N
ATOM    108  CA  ALA    14       0.442  -9.347  34.184  1.00 15.76           C
ATOM    109  CB  ALA    14       0.468  -8.274  35.286  1.00 15.76           C
ATOM    110  C   ALA    14       1.348  -8.903  33.092  1.00 15.76           C
ATOM    111  O   ALA    14       2.490  -9.352  32.998  1.00 15.76           O
ATOM    112  N   LYS    15       0.852  -8.019  32.209  1.00 63.19           N
ATOM    113  CA  LYS    15       1.699  -7.567  31.151  1.00 63.19           C
ATOM    114  CB  LYS    15       0.941  -6.902  29.988  1.00 63.19           C
ATOM    115  CG  LYS    15      -0.101  -7.784  29.304  1.00 63.19           C
ATOM    116  CD  LYS    15      -1.036  -6.984  28.391  1.00 63.19           C
ATOM    117  CE  LYS    15      -2.151  -7.816  27.761  1.00 63.19           C
ATOM    118  NZ  LYS    15      -3.244  -8.021  28.737  1.00 63.19           N
ATOM    119  C   LYS    15       2.518  -6.475  31.742  1.00 63.19           C
ATOM    120  O   LYS    15       2.045  -5.348  31.863  1.00 63.19           O
ATOM    121  N   TYR    16       3.778  -6.767  32.113  1.00 61.30           N
ATOM    122  CA  TYR    16       4.554  -5.718  32.704  1.00 61.30           C
ATOM    123  CB  TYR    16       5.454  -6.175  33.865  1.00 61.30           C
ATOM    124  CG  TYR    16       4.659  -6.532  35.074  1.00 61.30           C
ATOM    125  CD1 TYR    16       4.027  -7.749  35.178  1.00 61.30           C
ATOM    126  CD2 TYR    16       4.569  -5.646  36.121  1.00 61.30           C
ATOM    127  CE1 TYR    16       3.306  -8.072  36.306  1.00 61.30           C
ATOM    128  CE2 TYR    16       3.851  -5.962  37.250  1.00 61.30           C
ATOM    129  CZ  TYR    16       3.215  -7.175  37.345  1.00 61.30           C
ATOM    130  OH  TYR    16       2.480  -7.494  38.505  1.00 61.30           O
ATOM    131  C   TYR    16       5.523  -5.229  31.683  1.00 61.30           C
ATOM    132  O   TYR    16       6.680  -5.646  31.665  1.00 61.30           O
ATOM    133  N   LYS    17       5.072  -4.337  30.790  1.00 95.12           N
ATOM    134  CA  LYS    17       5.965  -3.720  29.858  1.00 95.12           C
ATOM    135  CB  LYS    17       6.198  -4.496  28.547  1.00 95.12           C
ATOM    136  CG  LYS    17       7.233  -5.622  28.604  1.00 95.12           C
ATOM    137  CD  LYS    17       6.735  -6.933  29.208  1.00 95.12           C
ATOM    138  CE  LYS    17       7.770  -8.053  29.136  1.00 95.12           C
ATOM    139  NZ  LYS    17       7.179  -9.317  29.628  1.00 95.12           N
ATOM    140  C   LYS    17       5.305  -2.454  29.438  1.00 95.12           C
ATOM    141  O   LYS    17       4.605  -2.418  28.427  1.00 95.12           O
ATOM    142  N   ALA    18       5.536  -1.365  30.186  1.00 22.28           N
ATOM    143  CA  ALA    18       4.918  -0.127  29.835  1.00 22.28           C
ATOM    144  CB  ALA    18       4.023   0.448  30.945  1.00 22.28           C
ATOM    145  C   ALA    18       6.034   0.833  29.614  1.00 22.28           C
ATOM    146  O   ALA    18       7.134   0.644  30.130  1.00 22.28           O
ATOM    147  N   THR    19       5.781   1.882  28.811  1.00 28.02           N
ATOM    148  CA  THR    19       6.800   2.844  28.523  1.00 28.02           C
ATOM    149  CB  THR    19       6.869   3.221  27.076  1.00 28.02           C
ATOM    150  OG1 THR    19       5.646   3.810  26.667  1.00 28.02           O
ATOM    151  CG2 THR    19       7.153   1.958  26.254  1.00 28.02           C
ATOM    152  C   THR    19       6.442   4.095  29.248  1.00 28.02           C
ATOM    153  O   THR    19       5.289   4.322  29.605  1.00 28.02           O
ATOM    154  N   PRO    20       7.436   4.896  29.501  1.00 67.80           N
ATOM    155  CA  PRO    20       7.253   6.150  30.173  1.00 67.80           C
ATOM    156  CD  PRO    20       8.816   4.450  29.520  1.00 67.80           C
ATOM    157  CB  PRO    20       8.663   6.675  30.467  1.00 67.80           C
ATOM    158  CG  PRO    20       9.608   5.759  29.660  1.00 67.80           C
ATOM    159  C   PRO    20       6.405   7.059  29.354  1.00 67.80           C
ATOM    160  O   PRO    20       5.672   7.868  29.922  1.00 67.80           O
ATOM    161  N   GLU    21       6.499   6.951  28.017  1.00 55.94           N
ATOM    162  CA  GLU    21       5.717   7.783  27.156  1.00 55.94           C
ATOM    163  CB  GLU    21       6.129   7.670  25.674  1.00 55.94           C
ATOM    164  CG  GLU    21       6.312   6.239  25.169  1.00 55.94           C
ATOM    165  CD  GLU    21       7.716   5.776  25.545  1.00 55.94           C
ATOM    166  OE1 GLU    21       8.417   6.520  26.281  1.00 55.94           O
ATOM    167  OE2 GLU    21       8.106   4.666  25.095  1.00 55.94           O
ATOM    168  C   GLU    21       4.273   7.425  27.318  1.00 55.94           C
ATOM    169  O   GLU    21       3.408   8.298  27.347  1.00 55.94           O
ATOM    170  N   GLN    22       3.977   6.119  27.452  1.00 26.55           N
ATOM    171  CA  GLN    22       2.617   5.693  27.593  1.00 26.55           C
ATOM    172  CB  GLN    22       2.443   4.163  27.613  1.00 26.55           C
ATOM    173  CG  GLN    22       0.976   3.746  27.741  1.00 26.55           C
ATOM    174  CD  GLN    22       0.873   2.234  27.593  1.00 26.55           C
ATOM    175  OE1 GLN    22       1.809   1.560  27.165  1.00 26.55           O
ATOM    176  NE2 GLN    22      -0.316   1.683  27.953  1.00 26.55           N
ATOM    177  C   GLN    22       2.097   6.252  28.870  1.00 26.55           C
ATOM    178  O   GLN    22       0.929   6.624  28.954  1.00 26.55           O
ATOM    179  N   LEU    23       2.963   6.355  29.893  1.00 85.74           N
ATOM    180  CA  LEU    23       2.546   6.826  31.178  1.00 85.74           C
ATOM    181  CB  LEU    23       3.731   6.918  32.170  1.00 85.74           C
ATOM    182  CG  LEU    23       3.400   7.268  33.644  1.00 85.74           C
ATOM    183  CD1 LEU    23       4.687   7.311  34.480  1.00 85.74           C
ATOM    184  CD2 LEU    23       2.602   8.573  33.801  1.00 85.74           C
ATOM    185  C   LEU    23       1.965   8.182  30.955  1.00 85.74           C
ATOM    186  O   LEU    23       0.983   8.553  31.593  1.00 85.74           O
ATOM    187  N   GLN    24       2.575   8.989  30.075  1.00 46.82           N
ATOM    188  CA  GLN    24       1.993  10.271  29.806  1.00 46.82           C
ATOM    189  CB  GLN    24       2.906  11.177  28.976  1.00 46.82           C
ATOM    190  CG  GLN    24       2.244  12.507  28.622  1.00 46.82           C
ATOM    191  CD  GLN    24       3.199  13.254  27.713  1.00 46.82           C
ATOM    192  OE1 GLN    24       4.365  13.437  28.056  1.00 46.82           O
ATOM    193  NE2 GLN    24       2.706  13.680  26.518  1.00 46.82           N
ATOM    194  C   GLN    24       0.723  10.164  29.008  1.00 46.82           C
ATOM    195  O   GLN    24      -0.302  10.733  29.380  1.00 46.82           O
ATOM    196  N   GLU    25       0.767   9.411  27.888  1.00 75.54           N
ATOM    197  CA  GLU    25      -0.318   9.381  26.944  1.00 75.54           C
ATOM    198  CB  GLU    25       0.071   8.649  25.649  1.00 75.54           C
ATOM    199  CG  GLU    25      -0.955   8.815  24.531  1.00 75.54           C
ATOM    200  CD  GLU    25      -0.834  10.242  24.024  1.00 75.54           C
ATOM    201  OE1 GLU    25       0.292  10.635  23.617  1.00 75.54           O
ATOM    202  OE2 GLU    25      -1.868  10.963  24.047  1.00 75.54           O
ATOM    203  C   GLU    25      -1.536   8.710  27.482  1.00 75.54           C
ATOM    204  O   GLU    25      -2.638   9.253  27.390  1.00 75.54           O
ATOM    205  N   PHE    26      -1.373   7.519  28.083  1.00 60.45           N
ATOM    206  CA  PHE    26      -2.522   6.784  28.515  1.00 60.45           C
ATOM    207  CB  PHE    26      -2.256   5.320  28.945  1.00 60.45           C
ATOM    208  CG  PHE    26      -1.863   5.182  30.376  1.00 60.45           C
ATOM    209  CD1 PHE    26      -0.556   5.244  30.799  1.00 60.45           C
ATOM    210  CD2 PHE    26      -2.853   4.961  31.305  1.00 60.45           C
ATOM    211  CE1 PHE    26      -0.253   5.100  32.132  1.00 60.45           C
ATOM    212  CE2 PHE    26      -2.559   4.817  32.638  1.00 60.45           C
ATOM    213  CZ  PHE    26      -1.252   4.890  33.053  1.00 60.45           C
ATOM    214  C   PHE    26      -3.123   7.568  29.630  1.00 60.45           C
ATOM    215  O   PHE    26      -4.326   7.503  29.881  1.00 60.45           O
ATOM    216  N   GLU    27      -2.268   8.318  30.353  1.00 22.30           N
ATOM    217  CA  GLU    27      -2.731   9.150  31.420  1.00 22.30           C
ATOM    218  CB  GLU    27      -1.608   9.933  32.113  1.00 22.30           C
ATOM    219  CG  GLU    27      -2.114  10.698  33.335  1.00 22.30           C
ATOM    220  CD  GLU    27      -0.942  11.427  33.967  1.00 22.30           C
ATOM    221  OE1 GLU    27       0.042  10.743  34.353  1.00 22.30           O
ATOM    222  OE2 GLU    27      -1.017  12.680  34.075  1.00 22.30           O
ATOM    223  C   GLU    27      -3.665  10.159  30.841  1.00 22.30           C
ATOM    224  O   GLU    27      -4.729  10.426  31.396  1.00 22.30           O
ATOM    225  N   GLU    28      -3.281  10.729  29.685  1.00 22.35           N
ATOM    226  CA  GLU    28      -4.055  11.727  29.013  1.00 22.35           C
ATOM    227  CB  GLU    28      -3.318  12.263  27.770  1.00 22.35           C
ATOM    228  CG  GLU    28      -2.011  12.990  28.121  1.00 22.35           C
ATOM    229  CD  GLU    28      -1.257  13.291  26.833  1.00 22.35           C
ATOM    230  OE1 GLU    28      -1.776  12.922  25.746  1.00 22.35           O
ATOM    231  OE2 GLU    28      -0.151  13.890  26.919  1.00 22.35           O
ATOM    232  C   GLU    28      -5.345  11.093  28.592  1.00 22.35           C
ATOM    233  O   GLU    28      -6.404  11.714  28.665  1.00 22.35           O
ATOM    234  N   SER    29      -5.286   9.820  28.161  1.00 22.09           N
ATOM    235  CA  SER    29      -6.454   9.133  27.693  1.00 22.09           C
ATOM    236  CB  SER    29      -6.149   7.688  27.270  1.00 22.09           C
ATOM    237  OG  SER    29      -5.206   7.684  26.208  1.00 22.09           O
ATOM    238  C   SER    29      -7.470   9.085  28.790  1.00 22.09           C
ATOM    239  O   SER    29      -8.638   9.401  28.572  1.00 22.09           O
ATOM    240  N   PHE    30      -7.066   8.648  29.998  1.00 60.86           N
ATOM    241  CA  PHE    30      -8.020   8.600  31.071  1.00 60.86           C
ATOM    242  CB  PHE    30      -7.701   7.617  32.226  1.00 60.86           C
ATOM    243  CG  PHE    30      -6.422   7.900  32.931  1.00 60.86           C
ATOM    244  CD1 PHE    30      -6.344   8.886  33.887  1.00 60.86           C
ATOM    245  CD2 PHE    30      -5.310   7.138  32.662  1.00 60.86           C
ATOM    246  CE1 PHE    30      -5.169   9.140  34.553  1.00 60.86           C
ATOM    247  CE2 PHE    30      -4.131   7.386  33.325  1.00 60.86           C
ATOM    248  CZ  PHE    30      -4.057   8.386  34.265  1.00 60.86           C
ATOM    249  C   PHE    30      -8.346   9.977  31.582  1.00 60.86           C
ATOM    250  O   PHE    30      -9.492  10.247  31.935  1.00 60.86           O
ATOM    251  N   ASN    31      -7.357  10.894  31.594  1.00 42.11           N
ATOM    252  CA  ASN    31      -7.496  12.216  32.152  1.00 42.11           C
ATOM    253  CB  ASN    31      -6.230  13.076  31.995  1.00 42.11           C
ATOM    254  CG  ASN    31      -5.259  12.600  33.054  1.00 42.11           C
ATOM    255  OD1 ASN    31      -5.644  11.763  33.867  1.00 42.11           O
ATOM    256  ND2 ASN    31      -4.009  13.137  33.067  1.00 42.11           N
ATOM    257  C   ASN    31      -8.594  12.955  31.480  1.00 42.11           C
ATOM    258  O   ASN    31      -9.259  13.778  32.110  1.00 42.11           O
ATOM    259  N   HIS    32      -8.799  12.702  30.180  1.00 31.45           N
ATOM    260  CA  HIS    32      -9.813  13.420  29.475  1.00 31.45           C
ATOM    261  ND1 HIS    32     -10.492  14.937  26.578  1.00 31.45           N
ATOM    262  CG  HIS    32     -10.864  13.749  27.167  1.00 31.45           C
ATOM    263  CB  HIS    32      -9.962  12.917  28.029  1.00 31.45           C
ATOM    264  NE2 HIS    32     -12.587  14.548  25.948  1.00 31.45           N
ATOM    265  CD2 HIS    32     -12.147  13.527  26.774  1.00 31.45           C
ATOM    266  CE1 HIS    32     -11.558  15.371  25.862  1.00 31.45           C
ATOM    267  C   HIS    32     -11.111  13.189  30.189  1.00 31.45           C
ATOM    268  O   HIS    32     -11.849  14.133  30.465  1.00 31.45           O
ATOM    269  N   PHE    33     -11.451  11.918  30.465  1.00 52.43           N
ATOM    270  CA  PHE    33     -12.653  11.613  31.188  1.00 52.43           C
ATOM    271  CB  PHE    33     -13.102  10.166  30.945  1.00 52.43           C
ATOM    272  CG  PHE    33     -13.430  10.099  29.495  1.00 52.43           C
ATOM    273  CD1 PHE    33     -14.678  10.459  29.040  1.00 52.43           C
ATOM    274  CD2 PHE    33     -12.481   9.691  28.586  1.00 52.43           C
ATOM    275  CE1 PHE    33     -14.981  10.402  27.700  1.00 52.43           C
ATOM    276  CE2 PHE    33     -12.779   9.633  27.245  1.00 52.43           C
ATOM    277  CZ  PHE    33     -14.031   9.987  26.797  1.00 52.43           C
ATOM    278  C   PHE    33     -12.539  11.829  32.677  1.00 52.43           C
ATOM    279  O   PHE    33     -13.384  12.484  33.284  1.00 52.43           O
ATOM    280  N   ASP    34     -11.456  11.310  33.295  1.00 42.83           N
ATOM    281  CA  ASP    34     -11.328  11.271  34.728  1.00 42.83           C
ATOM    282  CB  ASP    34     -10.559  10.026  35.214  1.00 42.83           C
ATOM    283  CG  ASP    34     -10.584   9.991  36.733  1.00 42.83           C
ATOM    284  OD1 ASP    34      -9.869  10.825  37.345  1.00 42.83           O
ATOM    285  OD2 ASP    34     -11.318   9.140  37.303  1.00 42.83           O
ATOM    286  C   ASP    34     -10.655  12.504  35.242  1.00 42.83           C
ATOM    287  O   ASP    34      -9.537  12.839  34.858  1.00 42.83           O
ATOM    288  N   ASP    35     -11.374  13.213  36.132  1.00 30.73           N
ATOM    289  CA  ASP    35     -10.959  14.448  36.727  1.00 30.73           C
ATOM    290  CB  ASP    35     -12.092  15.115  37.526  1.00 30.73           C
ATOM    291  CG  ASP    35     -13.147  15.599  36.537  1.00 30.73           C
ATOM    292  OD1 ASP    35     -12.801  15.775  35.339  1.00 30.73           O
ATOM    293  OD2 ASP    35     -14.313  15.800  36.970  1.00 30.73           O
ATOM    294  C   ASP    35      -9.814  14.258  37.668  1.00 30.73           C
ATOM    295  O   ASP    35      -8.899  15.081  37.703  1.00 30.73           O
ATOM    296  N   ASN    36      -9.832  13.186  38.483  1.00 65.81           N
ATOM    297  CA  ASN    36      -8.741  13.071  39.399  1.00 65.81           C
ATOM    298  CB  ASN    36      -9.150  12.581  40.808  1.00 65.81           C
ATOM    299  CG  ASN    36      -9.831  11.219  40.756  1.00 65.81           C
ATOM    300  OD1 ASN    36      -9.298  10.241  41.277  1.00 65.81           O
ATOM    301  ND2 ASN    36     -11.029  11.153  40.117  1.00 65.81           N
ATOM    302  C   ASN    36      -7.719  12.182  38.795  1.00 65.81           C
ATOM    303  O   ASN    36      -7.731  10.980  39.030  1.00 65.81           O
ATOM    304  N   SER    37      -6.774  12.786  38.044  1.00 53.79           N
ATOM    305  CA  SER    37      -5.768  12.068  37.320  1.00 53.79           C
ATOM    306  CB  SER    37      -5.021  12.948  36.307  1.00 53.79           C
ATOM    307  OG  SER    37      -3.938  12.230  35.732  1.00 53.79           O
ATOM    308  C   SER    37      -4.742  11.547  38.274  1.00 53.79           C
ATOM    309  O   SER    37      -3.585  11.960  38.265  1.00 53.79           O
ATOM    310  N   ASP    38      -5.169  10.570  39.085  1.00 43.07           N
ATOM    311  CA  ASP    38      -4.426   9.881  40.091  1.00 43.07           C
ATOM    312  CB  ASP    38      -5.367   9.021  40.956  1.00 43.07           C
ATOM    313  CG  ASP    38      -4.589   8.367  42.088  1.00 43.07           C
ATOM    314  OD1 ASP    38      -3.657   7.573  41.788  1.00 43.07           O
ATOM    315  OD2 ASP    38      -4.929   8.639  43.271  1.00 43.07           O
ATOM    316  C   ASP    38      -3.445   8.979  39.420  1.00 43.07           C
ATOM    317  O   ASP    38      -2.359   8.724  39.937  1.00 43.07           O
ATOM    318  N   GLY    39      -3.800   8.501  38.214  1.00 22.08           N
ATOM    319  CA  GLY    39      -3.018   7.511  37.542  1.00 22.08           C
ATOM    320  C   GLY    39      -3.884   6.294  37.485  1.00 22.08           C
ATOM    321  O   GLY    39      -3.540   5.296  36.855  1.00 22.08           O
ATOM    322  N   THR    40      -5.043   6.361  38.171  1.00 28.50           N
ATOM    323  CA  THR    40      -6.021   5.312  38.158  1.00 28.50           C
ATOM    324  CB  THR    40      -6.285   4.722  39.514  1.00 28.50           C
ATOM    325  OG1 THR    40      -6.765   5.724  40.399  1.00 28.50           O
ATOM    326  CG2 THR    40      -4.983   4.103  40.054  1.00 28.50           C
ATOM    327  C   THR    40      -7.305   5.940  37.697  1.00 28.50           C
ATOM    328  O   THR    40      -7.437   7.164  37.710  1.00 28.50           O
ATOM    329  N   LEU    41      -8.280   5.121  37.236  1.00 97.70           N
ATOM    330  CA  LEU    41      -9.505   5.707  36.762  1.00 97.70           C
ATOM    331  CB  LEU    41      -9.568   5.684  35.218  1.00 97.70           C
ATOM    332  CG  LEU    41     -10.591   6.612  34.524  1.00 97.70           C
ATOM    333  CD1 LEU    41     -10.567   6.397  33.003  1.00 97.70           C
ATOM    334  CD2 LEU    41     -12.004   6.515  35.112  1.00 97.70           C
ATOM    335  C   LEU    41     -10.634   4.878  37.317  1.00 97.70           C
ATOM    336  O   LEU    41     -10.537   3.654  37.365  1.00 97.70           O
ATOM    337  N   ASN    42     -11.740   5.535  37.744  1.00 36.61           N
ATOM    338  CA  ASN    42     -12.884   4.903  38.350  1.00 36.61           C
ATOM    339  CB  ASN    42     -13.794   5.897  39.102  1.00 36.61           C
ATOM    340  CG  ASN    42     -14.748   5.119  40.003  1.00 36.61           C
ATOM    341  OD1 ASN    42     -15.817   4.673  39.590  1.00 36.61           O
ATOM    342  ND2 ASN    42     -14.345   4.950  41.291  1.00 36.61           N
ATOM    343  C   ASN    42     -13.699   4.218  37.288  1.00 36.61           C
ATOM    344  O   ASN    42     -13.536   4.469  36.096  1.00 36.61           O
ATOM    345  N   ARG    43     -14.590   3.307  37.720  1.00 63.76           N
ATOM    346  CA  ARG    43     -15.414   2.497  36.863  1.00 63.76           C
ATOM    347  CB  ARG    43     -16.204   1.472  37.695  1.00 63.76           C
ATOM    348  CG  ARG    43     -17.133   0.525  36.938  1.00 63.76           C
ATOM    349  CD  ARG    43     -17.569  -0.627  37.846  1.00 63.76           C
ATOM    350  NE  ARG    43     -18.722  -1.329  37.222  1.00 63.76           N
ATOM    351  CZ  ARG    43     -19.348  -2.310  37.933  1.00 63.76           C
ATOM    352  NH1 ARG    43     -18.871  -2.671  39.158  1.00 63.76           N
ATOM    353  NH2 ARG    43     -20.458  -2.923  37.427  1.00 63.76           N
ATOM    354  C   ARG    43     -16.359   3.346  36.068  1.00 63.76           C
ATOM    355  O   ARG    43     -16.538   3.125  34.869  1.00 63.76           O
ATOM    356  N   ASP    44     -16.984   4.356  36.707  1.00 28.38           N
ATOM    357  CA  ASP    44     -17.976   5.133  36.020  1.00 28.38           C
ATOM    358  CB  ASP    44     -18.681   6.147  36.939  1.00 28.38           C
ATOM    359  CG  ASP    44     -19.533   5.356  37.923  1.00 28.38           C
ATOM    360  OD1 ASP    44     -19.445   4.099  37.898  1.00 28.38           O
ATOM    361  OD2 ASP    44     -20.285   5.994  38.707  1.00 28.38           O
ATOM    362  C   ASP    44     -17.373   5.887  34.876  1.00 28.38           C
ATOM    363  O   ASP    44     -17.884   5.841  33.757  1.00 28.38           O
ATOM    364  N   GLU    45     -16.258   6.598  35.118  1.00 71.70           N
ATOM    365  CA  GLU    45     -15.668   7.406  34.089  1.00 71.70           C
ATOM    366  CB  GLU    45     -14.561   8.333  34.606  1.00 71.70           C
ATOM    367  CG  GLU    45     -14.213   9.409  33.584  1.00 71.70           C
ATOM    368  CD  GLU    45     -15.492  10.205  33.355  1.00 71.70           C
ATOM    369  OE1 GLU    45     -16.375   9.695  32.614  1.00 71.70           O
ATOM    370  OE2 GLU    45     -15.610  11.321  33.926  1.00 71.70           O
ATOM    371  C   GLU    45     -15.080   6.536  33.025  1.00 71.70           C
ATOM    372  O   GLU    45     -15.139   6.853  31.839  1.00 71.70           O
ATOM    373  N   PHE    46     -14.489   5.401  33.434  1.00 46.83           N
ATOM    374  CA  PHE    46     -13.843   4.505  32.522  1.00 46.83           C
ATOM    375  CB  PHE    46     -13.173   3.319  33.244  1.00 46.83           C
ATOM    376  CG  PHE    46     -12.291   2.599  32.281  1.00 46.83           C
ATOM    377  CD1 PHE    46     -11.183   3.226  31.759  1.00 46.83           C
ATOM    378  CD2 PHE    46     -12.538   1.290  31.937  1.00 46.83           C
ATOM    379  CE1 PHE    46     -10.357   2.571  30.877  1.00 46.83           C
ATOM    380  CE2 PHE    46     -11.712   0.628  31.056  1.00 46.83           C
ATOM    381  CZ  PHE    46     -10.623   1.271  30.519  1.00 46.83           C
ATOM    382  C   PHE    46     -14.904   4.010  31.594  1.00 46.83           C
ATOM    383  O   PHE    46     -14.643   3.745  30.422  1.00 46.83           O
ATOM    384  N   LYS    47     -16.136   3.841  32.106  1.00 37.75           N
ATOM    385  CA  LYS    47     -17.183   3.429  31.219  1.00 37.75           C
ATOM    386  CB  LYS    47     -18.576   3.260  31.842  1.00 37.75           C
ATOM    387  CG  LYS    47     -19.556   2.833  30.745  1.00 37.75           C
ATOM    388  CD  LYS    47     -21.006   2.615  31.168  1.00 37.75           C
ATOM    389  CE  LYS    47     -21.898   2.262  29.974  1.00 37.75           C
ATOM    390  NZ  LYS    47     -23.321   2.529  30.283  1.00 37.75           N
ATOM    391  C   LYS    47     -17.367   4.496  30.189  1.00 37.75           C
ATOM    392  O   LYS    47     -17.546   4.202  29.009  1.00 37.75           O
ATOM    393  N   ALA    48     -17.318   5.773  30.617  1.00 14.95           N
ATOM    394  CA  ALA    48     -17.546   6.866  29.718  1.00 14.95           C
ATOM    395  CB  ALA    48     -17.472   8.234  30.417  1.00 14.95           C
ATOM    396  C   ALA    48     -16.489   6.830  28.658  1.00 14.95           C
ATOM    397  O   ALA    48     -16.775   7.084  27.489  1.00 14.95           O
ATOM    398  N   ALA    49     -15.236   6.517  29.039  1.00 20.68           N
ATOM    399  CA  ALA    49     -14.161   6.502  28.085  1.00 20.68           C
ATOM    400  CB  ALA    49     -12.808   6.139  28.722  1.00 20.68           C
ATOM    401  C   ALA    49     -14.442   5.470  27.034  1.00 20.68           C
ATOM    402  O   ALA    49     -14.346   5.746  25.840  1.00 20.68           O
ATOM    403  N   LEU    50     -14.828   4.249  27.451  1.00 77.25           N
ATOM    404  CA  LEU    50     -15.099   3.194  26.510  1.00 77.25           C
ATOM    405  CB  LEU    50     -15.311   1.808  27.149  1.00 77.25           C
ATOM    406  CG  LEU    50     -14.007   1.141  27.630  1.00 77.25           C
ATOM    407  CD1 LEU    50     -13.333   1.941  28.755  1.00 77.25           C
ATOM    408  CD2 LEU    50     -14.233  -0.339  27.987  1.00 77.25           C
ATOM    409  C   LEU    50     -16.309   3.533  25.702  1.00 77.25           C
ATOM    410  O   LEU    50     -16.432   3.128  24.547  1.00 77.25           O
ATOM    411  N   SER    51     -17.274   4.235  26.318  1.00 28.46           N
ATOM    412  CA  SER    51     -18.481   4.591  25.630  1.00 28.46           C
ATOM    413  CB  SER    51     -19.502   5.211  26.600  1.00 28.46           C
ATOM    414  OG  SER    51     -20.772   5.311  25.982  1.00 28.46           O
ATOM    415  C   SER    51     -18.155   5.584  24.547  1.00 28.46           C
ATOM    416  O   SER    51     -18.585   5.432  23.404  1.00 28.46           O
ATOM    417  N   ALA    52     -17.358   6.622  24.880  1.00 18.11           N
ATOM    418  CA  ALA    52     -16.987   7.657  23.952  1.00 18.11           C
ATOM    419  CB  ALA    52     -16.119   8.752  24.599  1.00 18.11           C
ATOM    420  C   ALA    52     -16.188   7.032  22.853  1.00 18.11           C
ATOM    421  O   ALA    52     -16.307   7.409  21.688  1.00 18.11           O
ATOM    422  N   LEU    53     -15.355   6.040  23.215  1.00 81.71           N
ATOM    423  CA  LEU    53     -14.536   5.336  22.272  1.00 81.71           C
ATOM    424  CB  LEU    53     -13.691   4.231  22.955  1.00 81.71           C
ATOM    425  CG  LEU    53     -12.643   3.499  22.078  1.00 81.71           C
ATOM    426  CD1 LEU    53     -11.894   2.440  22.902  1.00 81.71           C
ATOM    427  CD2 LEU    53     -13.236   2.884  20.799  1.00 81.71           C
ATOM    428  C   LEU    53     -15.484   4.709  21.295  1.00 81.71           C
ATOM    429  O   LEU    53     -15.207   4.659  20.097  1.00 81.71           O
ATOM    430  N   GLY    54     -16.652   4.244  21.779  1.00 17.79           N
ATOM    431  CA  GLY    54     -17.613   3.620  20.919  1.00 17.79           C
ATOM    432  C   GLY    54     -17.654   2.154  21.217  1.00 17.79           C
ATOM    433  O   GLY    54     -18.459   1.421  20.642  1.00 17.79           O
ATOM    434  N   ILE    55     -16.757   1.679  22.103  1.00 42.45           N
ATOM    435  CA  ILE    55     -16.716   0.278  22.407  1.00 42.45           C
ATOM    436  CB  ILE    55     -15.461  -0.160  23.108  1.00 42.45           C
ATOM    437  CG2 ILE    55     -15.440   0.433  24.528  1.00 42.45           C
ATOM    438  CG1 ILE    55     -15.362  -1.694  23.059  1.00 42.45           C
ATOM    439  CD1 ILE    55     -13.989  -2.244  23.439  1.00 42.45           C
ATOM    440  C   ILE    55     -17.890  -0.205  23.208  1.00 42.45           C
ATOM    441  O   ILE    55     -18.519  -1.194  22.831  1.00 42.45           O
ATOM    442  N   ALA    56     -18.258   0.478  24.314  1.00 34.02           N
ATOM    443  CA  ALA    56     -19.280  -0.121  25.129  1.00 34.02           C
ATOM    444  CB  ALA    56     -18.769  -0.606  26.495  1.00 34.02           C
ATOM    445  C   ALA    56     -20.385   0.836  25.404  1.00 34.02           C
ATOM    446  O   ALA    56     -20.207   2.052  25.437  1.00 34.02           O
ATOM    447  N   PHE    57     -21.584   0.255  25.592  1.00 61.18           N
ATOM    448  CA  PHE    57     -22.782   0.968  25.907  1.00 61.18           C
ATOM    449  CB  PHE    57     -23.307   1.790  24.709  1.00 61.18           C
ATOM    450  CG  PHE    57     -24.470   2.636  25.109  1.00 61.18           C
ATOM    451  CD1 PHE    57     -24.293   3.772  25.866  1.00 61.18           C
ATOM    452  CD2 PHE    57     -25.743   2.304  24.704  1.00 61.18           C
ATOM    453  CE1 PHE    57     -25.368   4.551  26.224  1.00 61.18           C
ATOM    454  CE2 PHE    57     -26.823   3.080  25.058  1.00 61.18           C
ATOM    455  CZ  PHE    57     -26.636   4.206  25.821  1.00 61.18           C
ATOM    456  C   PHE    57     -23.754  -0.118  26.221  1.00 61.18           C
ATOM    457  O   PHE    57     -23.367  -1.286  26.257  1.00 61.18           O
ATOM    458  N   LYS    58     -25.016   0.257  26.519  1.00 76.69           N
ATOM    459  CA  LYS    58     -26.085  -0.673  26.727  1.00 76.69           C
ATOM    460  CB  LYS    58     -25.971  -2.011  25.954  1.00 76.69           C
ATOM    461  CG  LYS    58     -27.284  -2.791  25.820  1.00 76.69           C
ATOM    462  CD  LYS    58     -27.185  -4.011  24.904  1.00 76.69           C
ATOM    463  CE  LYS    58     -28.421  -4.911  24.955  1.00 76.69           C
ATOM    464  NZ  LYS    58     -28.252  -6.056  24.032  1.00 76.69           N
ATOM    465  C   LYS    58     -26.248  -0.938  28.179  1.00 76.69           C
ATOM    466  O   LYS    58     -25.899  -0.102  29.010  1.00 76.69           O
ATOM    467  N   ASP    59     -26.845  -2.104  28.504  1.00 48.06           N
ATOM    468  CA  ASP    59     -26.970  -2.502  29.869  1.00 48.06           C
ATOM    469  CB  ASP    59     -27.516  -3.924  30.058  1.00 48.06           C
ATOM    470  CG  ASP    59     -26.566  -4.874  29.349  1.00 48.06           C
ATOM    471  OD1 ASP    59     -26.339  -4.675  28.125  1.00 48.06           O
ATOM    472  OD2 ASP    59     -26.043  -5.800  30.023  1.00 48.06           O
ATOM    473  C   ASP    59     -25.532  -2.455  30.343  1.00 48.06           C
ATOM    474  O   ASP    59     -24.630  -2.814  29.589  1.00 48.06           O
ATOM    475  N   ASP    60     -25.275  -1.988  31.588  1.00 60.84           N
ATOM    476  CA  ASP    60     -23.937  -1.724  32.079  1.00 60.84           C
ATOM    477  CB  ASP    60     -23.861  -0.997  33.433  1.00 60.84           C
ATOM    478  CG  ASP    60     -22.455  -0.396  33.500  1.00 60.84           C
ATOM    479  OD1 ASP    60     -21.907  -0.087  32.409  1.00 60.84           O
ATOM    480  OD2 ASP    60     -21.906  -0.249  34.626  1.00 60.84           O
ATOM    481  C   ASP    60     -23.139  -2.985  32.200  1.00 60.84           C
ATOM    482  O   ASP    60     -21.910  -2.941  32.237  1.00 60.84           O
ATOM    483  N   GLN    61     -23.814  -4.142  32.245  1.00 46.54           N
ATOM    484  CA  GLN    61     -23.168  -5.407  32.456  1.00 46.54           C
ATOM    485  CB  GLN    61     -24.110  -6.599  32.227  1.00 46.54           C
ATOM    486  CG  GLN    61     -23.400  -7.953  32.314  1.00 46.54           C
ATOM    487  CD  GLN    61     -24.368  -9.026  31.838  1.00 46.54           C
ATOM    488  OE1 GLN    61     -25.505  -9.109  32.299  1.00 46.54           O
ATOM    489  NE2 GLN    61     -23.908  -9.872  30.879  1.00 46.54           N
ATOM    490  C   GLN    61     -22.065  -5.568  31.460  1.00 46.54           C
ATOM    491  O   GLN    61     -21.049  -6.194  31.762  1.00 46.54           O
ATOM    492  N   ASP    62     -22.227  -5.005  30.250  1.00 27.29           N
ATOM    493  CA  ASP    62     -21.246  -5.182  29.219  1.00 27.29           C
ATOM    494  CB  ASP    62     -21.547  -4.349  27.958  1.00 27.29           C
ATOM    495  CG  ASP    62     -22.810  -4.904  27.311  1.00 27.29           C
ATOM    496  OD1 ASP    62     -23.446  -5.796  27.935  1.00 27.29           O
ATOM    497  OD2 ASP    62     -23.156  -4.450  26.188  1.00 27.29           O
ATOM    498  C   ASP    62     -19.911  -4.735  29.740  1.00 27.29           C
ATOM    499  O   ASP    62     -18.897  -5.385  29.492  1.00 27.29           O
ATOM    500  N   PHE    63     -19.878  -3.606  30.471  1.00 80.03           N
ATOM    501  CA  PHE    63     -18.661  -3.101  31.040  1.00 80.03           C
ATOM    502  CB  PHE    63     -18.885  -1.758  31.764  1.00 80.03           C
ATOM    503  CG  PHE    63     -17.591  -1.270  32.325  1.00 80.03           C
ATOM    504  CD1 PHE    63     -17.109  -1.757  33.520  1.00 80.03           C
ATOM    505  CD2 PHE    63     -16.864  -0.310  31.663  1.00 80.03           C
ATOM    506  CE1 PHE    63     -15.919  -1.301  34.041  1.00 80.03           C
ATOM    507  CE2 PHE    63     -15.674   0.149  32.179  1.00 80.03           C
ATOM    508  CZ  PHE    63     -15.197  -0.347  33.369  1.00 80.03           C
ATOM    509  C   PHE    63     -18.176  -4.084  32.061  1.00 80.03           C
ATOM    510  O   PHE    63     -16.999  -4.434  32.111  1.00 80.03           O
ATOM    511  N   GLU    64     -19.101  -4.597  32.883  1.00 28.95           N
ATOM    512  CA  GLU    64     -18.751  -5.454  33.977  1.00 28.95           C
ATOM    513  CB  GLU    64     -19.994  -5.970  34.711  1.00 28.95           C
ATOM    514  CG  GLU    64     -20.815  -4.849  35.346  1.00 28.95           C
ATOM    515  CD  GLU    64     -22.109  -5.446  35.881  1.00 28.95           C
ATOM    516  OE1 GLU    64     -22.326  -6.666  35.657  1.00 28.95           O
ATOM    517  OE2 GLU    64     -22.900  -4.694  36.511  1.00 28.95           O
ATOM    518  C   GLU    64     -18.026  -6.646  33.453  1.00 28.95           C
ATOM    519  O   GLU    64     -17.047  -7.092  34.049  1.00 28.95           O
ATOM    520  N   LYS    65     -18.471  -7.189  32.307  1.00 43.37           N
ATOM    521  CA  LYS    65     -17.845  -8.372  31.800  1.00 43.37           C
ATOM    522  CB  LYS    65     -18.452  -8.842  30.465  1.00 43.37           C
ATOM    523  CG  LYS    65     -17.812 -10.112  29.899  1.00 43.37           C
ATOM    524  CD  LYS    65     -18.624 -10.762  28.776  1.00 43.37           C
ATOM    525  CE  LYS    65     -18.000 -12.041  28.214  1.00 43.37           C
ATOM    526  NZ  LYS    65     -16.804 -11.716  27.403  1.00 43.37           N
ATOM    527  C   LYS    65     -16.397  -8.079  31.558  1.00 43.37           C
ATOM    528  O   LYS    65     -15.539  -8.879  31.924  1.00 43.37           O
ATOM    529  N   VAL    66     -16.086  -6.928  30.924  1.00 34.67           N
ATOM    530  CA  VAL    66     -14.717  -6.588  30.639  1.00 34.67           C
ATOM    531  CB  VAL    66     -14.532  -5.481  29.630  1.00 34.67           C
ATOM    532  CG1 VAL    66     -15.139  -5.939  28.293  1.00 34.67           C
ATOM    533  CG2 VAL    66     -15.103  -4.162  30.165  1.00 34.67           C
ATOM    534  C   VAL    66     -13.983  -6.226  31.897  1.00 34.67           C
ATOM    535  O   VAL    66     -12.806  -6.546  32.053  1.00 34.67           O
ATOM    536  N   PHE    67     -14.676  -5.561  32.840  1.00 30.51           N
ATOM    537  CA  PHE    67     -14.073  -5.106  34.060  1.00 30.51           C
ATOM    538  CB  PHE    67     -15.056  -4.360  34.976  1.00 30.51           C
ATOM    539  CG  PHE    67     -14.295  -3.924  36.180  1.00 30.51           C
ATOM    540  CD1 PHE    67     -13.497  -2.804  36.126  1.00 30.51           C
ATOM    541  CD2 PHE    67     -14.379  -4.630  37.356  1.00 30.51           C
ATOM    542  CE1 PHE    67     -12.793  -2.393  37.232  1.00 30.51           C
ATOM    543  CE2 PHE    67     -13.676  -4.224  38.467  1.00 30.51           C
ATOM    544  CZ  PHE    67     -12.880  -3.105  38.405  1.00 30.51           C
ATOM    545  C   PHE    67     -13.568  -6.305  34.792  1.00 30.51           C
ATOM    546  O   PHE    67     -12.499  -6.264  35.400  1.00 30.51           O
ATOM    547  N   LYS    68     -14.319  -7.416  34.725  1.00 76.10           N
ATOM    548  CA  LYS    68     -13.935  -8.608  35.422  1.00 76.10           C
ATOM    549  CB  LYS    68     -14.846  -9.808  35.113  1.00 76.10           C
ATOM    550  CG  LYS    68     -16.250  -9.723  35.714  1.00 76.10           C
ATOM    551  CD  LYS    68     -16.271  -9.716  37.245  1.00 76.10           C
ATOM    552  CE  LYS    68     -17.681  -9.812  37.835  1.00 76.10           C
ATOM    553  NZ  LYS    68     -17.613  -9.908  39.310  1.00 76.10           N
ATOM    554  C   LYS    68     -12.557  -8.977  34.963  1.00 76.10           C
ATOM    555  O   LYS    68     -11.737  -9.430  35.756  1.00 76.10           O
ATOM    556  N   LYS    69     -12.281  -8.826  33.655  1.00 53.97           N
ATOM    557  CA  LYS    69     -10.997  -9.157  33.100  1.00 53.97           C
ATOM    558  CB  LYS    69     -11.003  -9.096  31.567  1.00 53.97           C
ATOM    559  CG  LYS    69     -11.992 -10.084  30.947  1.00 53.97           C
ATOM    560  CD  LYS    69     -12.316  -9.790  29.482  1.00 53.97           C
ATOM    561  CE  LYS    69     -13.334 -10.755  28.873  1.00 53.97           C
ATOM    562  NZ  LYS    69     -12.754 -12.110  28.793  1.00 53.97           N
ATOM    563  C   LYS    69      -9.939  -8.207  33.582  1.00 53.97           C
ATOM    564  O   LYS    69      -8.842  -8.622  33.953  1.00 53.97           O
ATOM    565  N   VAL    70     -10.247  -6.896  33.577  1.00 27.84           N
ATOM    566  CA  VAL    70      -9.316  -5.856  33.931  1.00 27.84           C
ATOM    567  CB  VAL    70      -9.918  -4.491  33.772  1.00 27.84           C
ATOM    568  CG1 VAL    70      -8.942  -3.449  34.331  1.00 27.84           C
ATOM    569  CG2 VAL    70     -10.266  -4.267  32.296  1.00 27.84           C
ATOM    570  C   VAL    70      -8.905  -5.973  35.368  1.00 27.84           C
ATOM    571  O   VAL    70      -7.722  -5.866  35.690  1.00 27.84           O
ATOM    572  N   GLY    71      -9.874  -6.203  36.274  1.00 24.28           N
ATOM    573  CA  GLY    71      -9.550  -6.230  37.673  1.00 24.28           C
ATOM    574  C   GLY    71      -9.390  -7.645  38.138  1.00 24.28           C
ATOM    575  O   GLY    71     -10.236  -8.503  37.893  1.00 24.28           O
ATOM    576  N   GLU    72      -8.242  -7.885  38.807  1.00 80.01           N
ATOM    577  CA  GLU    72      -7.778  -9.101  39.418  1.00 80.01           C
ATOM    578  CB  GLU    72      -6.257  -9.075  39.669  1.00 80.01           C
ATOM    579  CG  GLU    72      -5.687 -10.381  40.227  1.00 80.01           C
ATOM    580  CD  GLU    72      -5.673 -10.296  41.747  1.00 80.01           C
ATOM    581  OE1 GLU    72      -5.792  -9.159  42.281  1.00 80.01           O
ATOM    582  OE2 GLU    72      -5.537 -11.366  42.397  1.00 80.01           O
ATOM    583  C   GLU    72      -8.462  -9.344  40.728  1.00 80.01           C
ATOM    584  O   GLU    72      -8.566 -10.488  41.167  1.00 80.01           O
ATOM    585  N   GLY    73      -8.999  -8.290  41.368  1.00 41.80           N
ATOM    586  CA  GLY    73      -9.462  -8.390  42.722  1.00 41.80           C
ATOM    587  C   GLY    73      -9.385  -7.001  43.261  1.00 41.80           C
ATOM    588  O   GLY    73      -9.917  -6.705  44.331  1.00 41.80           O
ATOM    589  N   ALA    74      -8.696  -6.116  42.514  1.00 30.56           N
ATOM    590  CA  ALA    74      -8.639  -4.721  42.832  1.00 30.56           C
ATOM    591  CB  ALA    74      -7.492  -3.971  42.134  1.00 30.56           C
ATOM    592  C   ALA    74      -9.924  -4.127  42.359  1.00 30.56           C
ATOM    593  O   ALA    74     -10.704  -4.784  41.673  1.00 30.56           O
ATOM    594  N   GLU    75     -10.222  -2.885  42.784  1.00 50.13           N
ATOM    595  CA  GLU    75     -11.398  -2.231  42.296  1.00 50.13           C
ATOM    596  CB  GLU    75     -12.428  -1.941  43.409  1.00 50.13           C
ATOM    597  CG  GLU    75     -13.744  -1.328  42.924  1.00 50.13           C
ATOM    598  CD  GLU    75     -14.639  -1.112  44.139  1.00 50.13           C
ATOM    599  OE1 GLU    75     -14.085  -0.867  45.244  1.00 50.13           O
ATOM    600  OE2 GLU    75     -15.887  -1.186  43.981  1.00 50.13           O
ATOM    601  C   GLU    75     -10.923  -0.924  41.774  1.00 50.13           C
ATOM    602  O   GLU    75     -10.379  -0.152  42.562  1.00 50.13           O
ATOM    603  N   THR    76     -11.069  -0.709  40.437  1.00 79.88           N
ATOM    604  CA  THR    76     -10.724   0.481  39.694  1.00 79.88           C
ATOM    605  CB  THR    76     -10.112   1.595  40.540  1.00 79.88           C
ATOM    606  OG1 THR    76     -11.087   2.064  41.461  1.00 79.88           O
ATOM    607  CG2 THR    76      -9.543   2.770  39.739  1.00 79.88           C
ATOM    608  C   THR    76      -9.780   0.056  38.623  1.00 79.88           C
ATOM    609  O   THR    76      -9.245  -1.052  38.651  1.00 79.88           O
ATOM    610  N   ILE    77      -9.561   0.925  37.625  1.00 59.28           N
ATOM    611  CA  ILE    77      -8.628   0.589  36.604  1.00 59.28           C
ATOM    612  CB  ILE    77      -9.220   0.872  35.241  1.00 59.28           C
ATOM    613  CG2 ILE    77      -9.448   2.380  35.060  1.00 59.28           C
ATOM    614  CG1 ILE    77      -8.418   0.181  34.142  1.00 59.28           C
ATOM    615  CD1 ILE    77      -9.143   0.128  32.799  1.00 59.28           C
ATOM    616  C   ILE    77      -7.384   1.369  36.932  1.00 59.28           C
ATOM    617  O   ILE    77      -7.278   2.573  36.705  1.00 59.28           O
ATOM    618  N   SER    78      -6.414   0.655  37.539  1.00 34.80           N
ATOM    619  CA  SER    78      -5.191   1.208  38.048  1.00 34.80           C
ATOM    620  CB  SER    78      -4.668   0.454  39.279  1.00 34.80           C
ATOM    621  OG  SER    78      -5.642   0.478  40.307  1.00 34.80           O
ATOM    622  C   SER    78      -4.117   1.102  37.019  1.00 34.80           C
ATOM    623  O   SER    78      -4.369   0.788  35.854  1.00 34.80           O
ATOM    624  N   LYS    79      -2.868   1.355  37.456  1.00 53.70           N
ATOM    625  CA  LYS    79      -1.739   1.368  36.574  1.00 53.70           C
ATOM    626  CB  LYS    79      -0.412   1.689  37.289  1.00 53.70           C
ATOM    627  CG  LYS    79       0.725   2.052  36.327  1.00 53.70           C
ATOM    628  CD  LYS    79       1.927   2.705  37.010  1.00 53.70           C
ATOM    629  CE  LYS    79       3.009   3.173  36.032  1.00 53.70           C
ATOM    630  NZ  LYS    79       3.736   2.013  35.469  1.00 53.70           N
ATOM    631  C   LYS    79      -1.609   0.027  35.921  1.00 53.70           C
ATOM    632  O   LYS    79      -1.365  -0.055  34.717  1.00 53.70           O
ATOM    633  N   ASP    80      -1.719  -1.068  36.697  1.00 42.51           N
ATOM    634  CA  ASP    80      -1.634  -2.374  36.101  1.00 42.51           C
ATOM    635  CB  ASP    80      -1.384  -3.493  37.134  1.00 42.51           C
ATOM    636  CG  ASP    80      -2.511  -3.524  38.159  1.00 42.51           C
ATOM    637  OD1 ASP    80      -3.082  -2.442  38.455  1.00 42.51           O
ATOM    638  OD2 ASP    80      -2.806  -4.637  38.671  1.00 42.51           O
ATOM    639  C   ASP    80      -2.870  -2.699  35.305  1.00 42.51           C
ATOM    640  O   ASP    80      -2.775  -3.104  34.145  1.00 42.51           O
ATOM    641  N   LEU    81      -4.065  -2.490  35.897  1.00 80.85           N
ATOM    642  CA  LEU    81      -5.295  -2.893  35.264  1.00 80.85           C
ATOM    643  CB  LEU    81      -6.547  -2.687  36.139  1.00 80.85           C
ATOM    644  CG  LEU    81      -6.706  -3.672  37.315  1.00 80.85           C
ATOM    645  CD1 LEU    81      -5.596  -3.523  38.364  1.00 80.85           C
ATOM    646  CD2 LEU    81      -8.114  -3.567  37.920  1.00 80.85           C
ATOM    647  C   LEU    81      -5.555  -2.139  34.004  1.00 80.85           C
ATOM    648  O   LEU    81      -5.863  -2.733  32.972  1.00 80.85           O
ATOM    649  N   TYR    82      -5.431  -0.802  34.056  1.00 42.07           N
ATOM    650  CA  TYR    82      -5.760   0.037  32.940  1.00 42.07           C
ATOM    651  CB  TYR    82      -5.580   1.518  33.318  1.00 42.07           C
ATOM    652  CG  TYR    82      -6.059   2.398  32.218  1.00 42.07           C
ATOM    653  CD1 TYR    82      -5.313   2.579  31.077  1.00 42.07           C
ATOM    654  CD2 TYR    82      -7.253   3.067  32.352  1.00 42.07           C
ATOM    655  CE1 TYR    82      -5.764   3.403  30.074  1.00 42.07           C
ATOM    656  CE2 TYR    82      -7.710   3.893  31.354  1.00 42.07           C
ATOM    657  CZ  TYR    82      -6.965   4.060  30.212  1.00 42.07           C
ATOM    658  OH  TYR    82      -7.429   4.908  29.185  1.00 42.07           O
ATOM    659  C   TYR    82      -4.842  -0.264  31.808  1.00 42.07           C
ATOM    660  O   TYR    82      -5.275  -0.548  30.691  1.00 42.07           O
ATOM    661  N   MET    83      -3.534  -0.279  32.101  1.00 31.08           N
ATOM    662  CA  MET    83      -2.548  -0.433  31.076  1.00 31.08           C
ATOM    663  CB  MET    83      -1.108  -0.321  31.610  1.00 31.08           C
ATOM    664  CG  MET    83      -0.062  -0.093  30.515  1.00 31.08           C
ATOM    665  SD  MET    83       0.336  -1.546  29.499  1.00 31.08           S
ATOM    666  CE  MET    83       1.627  -2.156  30.620  1.00 31.08           C
ATOM    667  C   MET    83      -2.724  -1.770  30.447  1.00 31.08           C
ATOM    668  O   MET    83      -2.572  -1.915  29.238  1.00 31.08           O
ATOM    669  N   LYS    84      -3.068  -2.790  31.248  1.00112.32           N
ATOM    670  CA  LYS    84      -3.218  -4.117  30.726  1.00112.32           C
ATOM    671  CB  LYS    84      -3.720  -5.084  31.810  1.00112.32           C
ATOM    672  CG  LYS    84      -3.671  -6.558  31.414  1.00112.32           C
ATOM    673  CD  LYS    84      -2.261  -7.135  31.494  1.00112.32           C
ATOM    674  CE  LYS    84      -1.759  -7.251  32.935  1.00112.32           C
ATOM    675  NZ  LYS    84      -2.487  -8.330  33.636  1.00112.32           N
ATOM    676  C   LYS    84      -4.280  -4.089  29.671  1.00112.32           C
ATOM    677  O   LYS    84      -4.104  -4.630  28.580  1.00112.32           O
ATOM    678  N   TYR    85      -5.415  -3.429  29.973  1.00 36.07           N
ATOM    679  CA  TYR    85      -6.540  -3.417  29.083  1.00 36.07           C
ATOM    680  CB  TYR    85      -7.740  -2.675  29.714  1.00 36.07           C
ATOM    681  CG  TYR    85      -8.909  -2.669  28.786  1.00 36.07           C
ATOM    682  CD1 TYR    85      -9.719  -3.774  28.661  1.00 36.07           C
ATOM    683  CD2 TYR    85      -9.209  -1.541  28.056  1.00 36.07           C
ATOM    684  CE1 TYR    85     -10.799  -3.762  27.808  1.00 36.07           C
ATOM    685  CE2 TYR    85     -10.288  -1.522  27.204  1.00 36.07           C
ATOM    686  CZ  TYR    85     -11.083  -2.633  27.077  1.00 36.07           C
ATOM    687  OH  TYR    85     -12.187  -2.606  26.198  1.00 36.07           O
ATOM    688  C   TYR    85      -6.159  -2.731  27.808  1.00 36.07           C
ATOM    689  O   TYR    85      -6.405  -3.258  26.724  1.00 36.07           O
ATOM    690  N   MET    86      -5.545  -1.537  27.914  1.00 31.19           N
ATOM    691  CA  MET    86      -5.172  -0.756  26.765  1.00 31.19           C
ATOM    692  CB  MET    86      -4.684   0.652  27.149  1.00 31.19           C
ATOM    693  CG  MET    86      -4.575   1.598  25.954  1.00 31.19           C
ATOM    694  SD  MET    86      -6.181   2.056  25.237  1.00 31.19           S
ATOM    695  CE  MET    86      -6.722   3.021  26.677  1.00 31.19           C
ATOM    696  C   MET    86      -4.078  -1.419  25.981  1.00 31.19           C
ATOM    697  O   MET    86      -4.134  -1.502  24.756  1.00 31.19           O
ATOM    698  N   LYS    87      -3.046  -1.922  26.673  1.00 50.00           N
ATOM    699  CA  LYS    87      -1.910  -2.524  26.039  1.00 50.00           C
ATOM    700  CB  LYS    87      -0.854  -2.977  27.055  1.00 50.00           C
ATOM    701  CG  LYS    87       0.346  -3.660  26.409  1.00 50.00           C
ATOM    702  CD  LYS    87       1.514  -3.880  27.369  1.00 50.00           C
ATOM    703  CE  LYS    87       2.618  -4.760  26.784  1.00 50.00           C
ATOM    704  NZ  LYS    87       2.084  -6.111  26.503  1.00 50.00           N
ATOM    705  C   LYS    87      -2.356  -3.742  25.319  1.00 50.00           C
ATOM    706  O   LYS    87      -1.929  -3.990  24.196  1.00 50.00           O
ATOM    707  N   ALA    88      -3.248  -4.531  25.937  1.00 15.76           N
ATOM    708  CA  ALA    88      -3.652  -5.753  25.314  1.00 15.76           C
ATOM    709  CB  ALA    88      -4.695  -6.526  26.138  1.00 15.76           C
ATOM    710  C   ALA    88      -4.277  -5.422  23.997  1.00 15.76           C
ATOM    711  O   ALA    88      -4.009  -6.073  22.988  1.00 15.76           O
ATOM    712  N   ILE    89      -5.116  -4.371  23.961  1.00 69.24           N
ATOM    713  CA  ILE    89      -5.762  -4.071  22.720  1.00 69.24           C
ATOM    714  CB  ILE    89      -6.811  -2.991  22.769  1.00 69.24           C
ATOM    715  CG2 ILE    89      -6.128  -1.623  22.898  1.00 69.24           C
ATOM    716  CG1 ILE    89      -7.683  -3.079  21.503  1.00 69.24           C
ATOM    717  CD1 ILE    89      -8.505  -4.365  21.423  1.00 69.24           C
ATOM    718  C   ILE    89      -4.722  -3.688  21.710  1.00 69.24           C
ATOM    719  O   ILE    89      -4.836  -4.051  20.542  1.00 69.24           O
ATOM    720  N   SER    90      -3.697  -2.919  22.134  1.00 28.53           N
ATOM    721  CA  SER    90      -2.655  -2.455  21.254  1.00 28.53           C
ATOM    722  CB  SER    90      -1.752  -1.390  21.901  1.00 28.53           C
ATOM    723  OG  SER    90      -2.498  -0.208  22.146  1.00 28.53           O
ATOM    724  C   SER    90      -1.757  -3.576  20.801  1.00 28.53           C
ATOM    725  O   SER    90      -1.321  -3.604  19.651  1.00 28.53           O
ATOM    726  N   GLU    91      -1.474  -4.539  21.695  1.00 67.21           N
ATOM    727  CA  GLU    91      -0.544  -5.612  21.469  1.00 67.21           C
ATOM    728  CB  GLU    91      -0.363  -6.475  22.730  1.00 67.21           C
ATOM    729  CG  GLU    91       0.965  -7.230  22.786  1.00 67.21           C
ATOM    730  CD  GLU    91       0.860  -8.476  21.921  1.00 67.21           C
ATOM    731  OE1 GLU    91      -0.282  -8.838  21.532  1.00 67.21           O
ATOM    732  OE2 GLU    91       1.929  -9.083  21.640  1.00 67.21           O
ATOM    733  C   GLU    91      -1.064  -6.459  20.358  1.00 67.21           C
ATOM    734  O   GLU    91      -0.292  -7.054  19.609  1.00 67.21           O
ATOM    735  N   ASP    92      -2.400  -6.523  20.214  1.00 24.53           N
ATOM    736  CA  ASP    92      -2.980  -7.349  19.199  1.00 24.53           C
ATOM    737  CB  ASP    92      -4.512  -7.241  19.123  1.00 24.53           C
ATOM    738  CG  ASP    92      -5.104  -7.909  20.357  1.00 24.53           C
ATOM    739  OD1 ASP    92      -4.309  -8.346  21.233  1.00 24.53           O
ATOM    740  OD2 ASP    92      -6.359  -7.996  20.437  1.00 24.53           O
ATOM    741  C   ASP    92      -2.417  -6.922  17.878  1.00 24.53           C
ATOM    742  O   ASP    92      -2.141  -7.763  17.027  1.00 24.53           O
ATOM    743  N   LYS    93      -2.220  -5.603  17.670  1.00 28.48           N
ATOM    744  CA  LYS    93      -1.667  -5.156  16.423  1.00 28.48           C
ATOM    745  CB  LYS    93      -1.979  -3.683  16.111  1.00 28.48           C
ATOM    746  CG  LYS    93      -1.596  -3.253  14.695  1.00 28.48           C
ATOM    747  CD  LYS    93      -2.235  -1.927  14.276  1.00 28.48           C
ATOM    748  CE  LYS    93      -1.864  -1.480  12.859  1.00 28.48           C
ATOM    749  NZ  LYS    93      -2.585  -0.231  12.522  1.00 28.48           N
ATOM    750  C   LYS    93      -0.175  -5.291  16.514  1.00 28.48           C
ATOM    751  O   LYS    93       0.457  -4.716  17.399  1.00 28.48           O
ATOM    752  N   GLY    94       0.430  -6.070  15.592  1.00 14.79           N
ATOM    753  CA  GLY    94       1.852  -6.274  15.617  1.00 14.79           C
ATOM    754  C   GLY    94       2.523  -5.130  14.937  1.00 14.79           C
ATOM    755  O   GLY    94       1.913  -4.421  14.138  1.00 14.79           O
ATOM    756  N   THR    95       3.813  -4.917  15.259  1.00 96.61           N
ATOM    757  CA  THR    95       4.551  -3.888  14.594  1.00 96.61           C
ATOM    758  CB  THR    95       5.159  -2.848  15.498  1.00 96.61           C
ATOM    759  OG1 THR    95       5.573  -1.726  14.734  1.00 96.61           O
ATOM    760  CG2 THR    95       6.361  -3.437  16.247  1.00 96.61           C
ATOM    761  C   THR    95       5.636  -4.564  13.800  1.00 96.61           C
ATOM    762  O   THR    95       5.548  -5.748  13.484  1.00 96.61           O
ATOM    763  N   ALA    96       6.680  -3.787  13.460  1.00 53.12           N
ATOM    764  CA  ALA    96       7.849  -4.127  12.692  1.00 53.12           C
ATOM    765  CB  ALA    96       8.744  -2.908  12.408  1.00 53.12           C
ATOM    766  C   ALA    96       8.693  -5.138  13.410  1.00 53.12           C
ATOM    767  O   ALA    96       9.498  -5.818  12.776  1.00 53.12           O
ATOM    768  N   GLU    97       8.528  -5.275  14.742  1.00 93.91           N
ATOM    769  CA  GLU    97       9.444  -5.969  15.614  1.00 93.91           C
ATOM    770  CB  GLU    97       8.860  -6.266  17.005  1.00 93.91           C
ATOM    771  CG  GLU    97       7.842  -7.412  17.032  1.00 93.91           C
ATOM    772  CD  GLU    97       6.522  -6.941  16.446  1.00 93.91           C
ATOM    773  OE1 GLU    97       5.906  -6.015  17.037  1.00 93.91           O
ATOM    774  OE2 GLU    97       6.108  -7.514  15.402  1.00 93.91           O
ATOM    775  C   GLU    97       9.885  -7.292  15.052  1.00 93.91           C
ATOM    776  O   GLU    97      11.052  -7.655  15.192  1.00 93.91           O
ATOM    777  N   GLN    98       8.996  -8.044  14.388  1.00 39.45           N
ATOM    778  CA  GLN    98       9.335  -9.352  13.893  1.00 39.45           C
ATOM    779  CB  GLN    98       8.167  -9.999  13.140  1.00 39.45           C
ATOM    780  CG  GLN    98       6.899 -10.078  13.988  1.00 39.45           C
ATOM    781  CD  GLN    98       7.173 -10.976  15.183  1.00 39.45           C
ATOM    782  OE1 GLN    98       8.172 -11.692  15.236  1.00 39.45           O
ATOM    783  NE2 GLN    98       6.247 -10.936  16.175  1.00 39.45           N
ATOM    784  C   GLN    98      10.474  -9.252  12.922  1.00 39.45           C
ATOM    785  O   GLN    98      11.318 -10.143  12.847  1.00 39.45           O
ATOM    786  N   VAL    99      10.529  -8.148  12.158  1.00 32.22           N
ATOM    787  CA  VAL    99      11.511  -7.990  11.123  1.00 32.22           C
ATOM    788  CB  VAL    99      11.435  -6.661  10.422  1.00 32.22           C
ATOM    789  CG1 VAL    99      10.031  -6.498   9.813  1.00 32.22           C
ATOM    790  CG2 VAL    99      11.846  -5.548  11.402  1.00 32.22           C
ATOM    791  C   VAL    99      12.874  -8.096  11.731  1.00 32.22           C
ATOM    792  O   VAL    99      13.807  -8.574  11.088  1.00 32.22           O
ATOM    793  N   GLU   100      13.026  -7.654  12.992  1.00 57.15           N
ATOM    794  CA  GLU   100      14.312  -7.658  13.630  1.00 57.15           C
ATOM    795  CB  GLU   100      14.238  -7.182  15.090  1.00 57.15           C
ATOM    796  CG  GLU   100      13.713  -5.751  15.253  1.00 57.15           C
ATOM    797  CD  GLU   100      14.757  -4.778  14.721  1.00 57.15           C
ATOM    798  OE1 GLU   100      15.848  -5.251  14.307  1.00 57.15           O
ATOM    799  OE2 GLU   100      14.478  -3.549  14.722  1.00 57.15           O
ATOM    800  C   GLU   100      14.833  -9.063  13.640  1.00 57.15           C
ATOM    801  O   GLU   100      16.008  -9.299  13.364  1.00 57.15           O
ATOM    802  N   THR   101      13.967 -10.043  13.950  1.00 15.11           N
ATOM    803  CA  THR   101      14.404 -11.406  13.976  1.00 15.11           C
ATOM    804  CB  THR   101      13.344 -12.365  14.441  1.00 15.11           C
ATOM    805  OG1 THR   101      12.917 -12.035  15.756  1.00 15.11           O
ATOM    806  CG2 THR   101      13.929 -13.787  14.422  1.00 15.11           C
ATOM    807  C   THR   101      14.806 -11.802  12.589  1.00 15.11           C
ATOM    808  O   THR   101      15.812 -12.483  12.393  1.00 15.11           O
ATOM    809  N   SER   102      14.026 -11.361  11.584  1.00 17.97           N
ATOM    810  CA  SER   102      14.255 -11.722  10.213  1.00 17.97           C
ATOM    811  CB  SER   102      13.227 -11.100   9.253  1.00 17.97           C
ATOM    812  OG  SER   102      13.518 -11.502   7.923  1.00 17.97           O
ATOM    813  C   SER   102      15.604 -11.244   9.795  1.00 17.97           C
ATOM    814  O   SER   102      16.306 -11.923   9.046  1.00 17.97           O
ATOM    815  N   PHE   103      16.017 -10.062  10.282  1.00 35.50           N
ATOM    816  CA  PHE   103      17.283  -9.527   9.878  1.00 35.50           C
ATOM    817  CB  PHE   103      17.615  -8.156  10.501  1.00 35.50           C
ATOM    818  CG  PHE   103      16.507  -7.219  10.169  1.00 35.50           C
ATOM    819  CD1 PHE   103      16.227  -6.878   8.866  1.00 35.50           C
ATOM    820  CD2 PHE   103      15.767  -6.656  11.182  1.00 35.50           C
ATOM    821  CE1 PHE   103      15.196  -6.012   8.581  1.00 35.50           C
ATOM    822  CE2 PHE   103      14.740  -5.790  10.904  1.00 35.50           C
ATOM    823  CZ  PHE   103      14.449  -5.473   9.602  1.00 35.50           C
ATOM    824  C   PHE   103      18.325 -10.480  10.356  1.00 35.50           C
ATOM    825  O   PHE   103      19.312 -10.748   9.674  1.00 35.50           O
ATOM    826  N   MET   104      18.126 -11.010  11.571  1.00 27.36           N
ATOM    827  CA  MET   104      19.045 -11.937  12.147  1.00 27.36           C
ATOM    828  CB  MET   104      18.668 -12.316  13.587  1.00 27.36           C
ATOM    829  CG  MET   104      18.756 -11.118  14.537  1.00 27.36           C
ATOM    830  SD  MET   104      18.310 -11.454  16.264  1.00 27.36           S
ATOM    831  CE  MET   104      18.626  -9.754  16.816  1.00 27.36           C
ATOM    832  C   MET   104      19.052 -13.163  11.295  1.00 27.36           C
ATOM    833  O   MET   104      20.077 -13.834  11.186  1.00 27.36           O
ATOM    834  N   ALA   105      17.896 -13.534  10.714  1.00 37.35           N
ATOM    835  CA  ALA   105      17.894 -14.710   9.894  1.00 37.35           C
ATOM    836  CB  ALA   105      16.479 -15.097   9.422  1.00 37.35           C
ATOM    837  C   ALA   105      18.736 -14.529   8.655  1.00 37.35           C
ATOM    838  O   ALA   105      19.631 -15.332   8.400  1.00 37.35           O
ATOM    839  N   LEU   106      18.461 -13.481   7.844  1.00 95.97           N
ATOM    840  CA  LEU   106      19.181 -13.270   6.611  1.00 95.97           C
ATOM    841  CB  LEU   106      18.462 -12.294   5.665  1.00 95.97           C
ATOM    842  CG  LEU   106      17.126 -12.836   5.121  1.00 95.97           C
ATOM    843  CD1 LEU   106      17.340 -14.062   4.216  1.00 95.97           C
ATOM    844  CD2 LEU   106      16.129 -13.102   6.257  1.00 95.97           C
ATOM    845  C   LEU   106      20.568 -12.722   6.801  1.00 95.97           C
ATOM    846  O   LEU   106      21.557 -13.313   6.370  1.00 95.97           O
ATOM    847  N   ALA   107      20.643 -11.583   7.512  1.00 51.02           N
ATOM    848  CA  ALA   107      21.796 -10.759   7.751  1.00 51.02           C
ATOM    849  CB  ALA   107      21.459  -9.479   8.528  1.00 51.02           C
ATOM    850  C   ALA   107      22.813 -11.490   8.545  1.00 51.02           C
ATOM    851  O   ALA   107      23.980 -11.103   8.542  1.00 51.02           O
ATOM    852  N   ASP   108      22.354 -12.506   9.299  1.00 58.92           N
ATOM    853  CA  ASP   108      23.104 -13.309  10.225  1.00 58.92           C
ATOM    854  CB  ASP   108      22.547 -14.741  10.333  1.00 58.92           C
ATOM    855  CG  ASP   108      23.510 -15.590  11.151  1.00 58.92           C
ATOM    856  OD1 ASP   108      23.945 -15.123  12.238  1.00 58.92           O
ATOM    857  OD2 ASP   108      23.817 -16.724  10.699  1.00 58.92           O
ATOM    858  C   ASP   108      24.539 -13.437   9.823  1.00 58.92           C
ATOM    859  O   ASP   108      24.869 -13.949   8.754  1.00 58.92           O
ATOM    860  N   GLY   109      25.429 -12.936  10.705  1.00 15.88           N
ATOM    861  CA  GLY   109      26.845 -13.050  10.526  1.00 15.88           C
ATOM    862  C   GLY   109      27.368 -11.878   9.760  1.00 15.88           C
ATOM    863  O   GLY   109      28.564 -11.807   9.477  1.00 15.88           O
ATOM    864  N   LYS   110      26.497 -10.921   9.396  1.00 68.12           N
ATOM    865  CA  LYS   110      26.990  -9.798   8.653  1.00 68.12           C
ATOM    866  CB  LYS   110      26.439  -9.720   7.221  1.00 68.12           C
ATOM    867  CG  LYS   110      26.798 -10.912   6.334  1.00 68.12           C
ATOM    868  CD  LYS   110      26.002 -10.909   5.033  1.00 68.12           C
ATOM    869  CE  LYS   110      24.495 -11.020   5.258  1.00 68.12           C
ATOM    870  NZ  LYS   110      23.775 -10.427   4.111  1.00 68.12           N
ATOM    871  C   LYS   110      26.522  -8.557   9.341  1.00 68.12           C
ATOM    872  O   LYS   110      25.552  -8.591  10.089  1.00 68.12           O
ATOM    873  N   SER   111      27.279  -7.449   9.191  1.00 37.56           N
ATOM    874  CA  SER   111      26.864  -6.171   9.695  1.00 37.56           C
ATOM    875  CB  SER   111      28.037  -5.209   9.942  1.00 37.56           C
ATOM    876  OG  SER   111      27.553  -3.960  10.415  1.00 37.56           O
ATOM    877  C   SER   111      25.946  -5.514   8.710  1.00 37.56           C
ATOM    878  O   SER   111      25.058  -4.749   9.081  1.00 37.56           O
ATOM    879  N   TYR   112      26.121  -5.821   7.410  1.00 41.48           N
ATOM    880  CA  TYR   112      25.381  -5.110   6.413  1.00 41.48           C
ATOM    881  CB  TYR   112      26.288  -4.484   5.335  1.00 41.48           C
ATOM    882  CG  TYR   112      27.066  -3.374   5.958  1.00 41.48           C
ATOM    883  CD1 TYR   112      28.194  -3.640   6.696  1.00 41.48           C
ATOM    884  CD2 TYR   112      26.671  -2.063   5.796  1.00 41.48           C
ATOM    885  CE1 TYR   112      28.913  -2.619   7.271  1.00 41.48           C
ATOM    886  CE2 TYR   112      27.385  -1.035   6.368  1.00 41.48           C
ATOM    887  CZ  TYR   112      28.509  -1.314   7.108  1.00 41.48           C
ATOM    888  OH  TYR   112      29.251  -0.270   7.701  1.00 41.48           O
ATOM    889  C   TYR   112      24.405  -6.028   5.743  1.00 41.48           C
ATOM    890  O   TYR   112      24.680  -7.207   5.523  1.00 41.48           O
ATOM    891  N   ILE   113      23.198  -5.493   5.442  1.00 34.70           N
ATOM    892  CA  ILE   113      22.212  -6.284   4.761  1.00 34.70           C
ATOM    893  CB  ILE   113      20.908  -6.437   5.495  1.00 34.70           C
ATOM    894  CG2 ILE   113      21.227  -7.074   6.849  1.00 34.70           C
ATOM    895  CG1 ILE   113      20.140  -5.119   5.640  1.00 34.70           C
ATOM    896  CD1 ILE   113      18.728  -5.345   6.173  1.00 34.70           C
ATOM    897  C   ILE   113      21.933  -5.616   3.452  1.00 34.70           C
ATOM    898  O   ILE   113      21.553  -4.447   3.394  1.00 34.70           O
ATOM    899  N   THR   114      22.120  -6.362   2.349  1.00 23.40           N
ATOM    900  CA  THR   114      21.979  -5.815   1.033  1.00 23.40           C
ATOM    901  CB  THR   114      22.904  -6.456   0.036  1.00 23.40           C
ATOM    902  OG1 THR   114      22.642  -7.850  -0.054  1.00 23.40           O
ATOM    903  CG2 THR   114      24.353  -6.219   0.486  1.00 23.40           C
ATOM    904  C   THR   114      20.586  -6.021   0.543  1.00 23.40           C
ATOM    905  O   THR   114      19.733  -6.576   1.234  1.00 23.40           O
ATOM    906  N   ALA   115      20.330  -5.533  -0.689  1.00 15.88           N
ATOM    907  CA  ALA   115      19.057  -5.659  -1.332  1.00 15.88           C
ATOM    908  CB  ALA   115      19.026  -4.998  -2.719  1.00 15.88           C
ATOM    909  C   ALA   115      18.818  -7.116  -1.515  1.00 15.88           C
ATOM    910  O   ALA   115      17.709  -7.607  -1.321  1.00 15.88           O
ATOM    911  N   GLU   116      19.888  -7.849  -1.862  1.00 21.90           N
ATOM    912  CA  GLU   116      19.800  -9.251  -2.123  1.00 21.90           C
ATOM    913  CB  GLU   116      21.180  -9.859  -2.414  1.00 21.90           C
ATOM    914  CG  GLU   116      21.158 -11.358  -2.712  1.00 21.90           C
ATOM    915  CD  GLU   116      22.600 -11.812  -2.878  1.00 21.90           C
ATOM    916  OE1 GLU   116      23.505 -10.936  -2.840  1.00 21.90           O
ATOM    917  OE2 GLU   116      22.815 -13.045  -3.035  1.00 21.90           O
ATOM    918  C   GLU   116      19.274  -9.918  -0.895  1.00 21.90           C
ATOM    919  O   GLU   116      18.442 -10.820  -0.974  1.00 21.90           O
ATOM    920  N   GLN   117      19.750  -9.491   0.287  1.00 68.04           N
ATOM    921  CA  GLN   117      19.315 -10.109   1.506  1.00 68.04           C
ATOM    922  CB  GLN   117      20.086  -9.571   2.727  1.00 68.04           C
ATOM    923  CG  GLN   117      19.541 -10.026   4.081  1.00 68.04           C
ATOM    924  CD  GLN   117      18.653  -8.899   4.589  1.00 68.04           C
ATOM    925  OE1 GLN   117      17.884  -9.060   5.535  1.00 68.04           O
ATOM    926  NE2 GLN   117      18.772  -7.711   3.940  1.00 68.04           N
ATOM    927  C   GLN   117      17.850  -9.857   1.704  1.00 68.04           C
ATOM    928  O   GLN   117      17.087 -10.763   2.035  1.00 68.04           O
ATOM    929  N   LEU   118      17.439  -8.598   1.478  1.00 61.03           N
ATOM    930  CA  LEU   118      16.115  -8.074   1.671  1.00 61.03           C
ATOM    931  CB  LEU   118      16.093  -6.533   1.632  1.00 61.03           C
ATOM    932  CG  LEU   118      16.805  -5.865   2.825  1.00 61.03           C
ATOM    933  CD1 LEU   118      16.748  -4.333   2.727  1.00 61.03           C
ATOM    934  CD2 LEU   118      16.241  -6.379   4.161  1.00 61.03           C
ATOM    935  C   LEU   118      15.096  -8.557   0.671  1.00 61.03           C
ATOM    936  O   LEU   118      13.928  -8.695   1.015  1.00 61.03           O
ATOM    937  N   GLU   119      15.498  -8.898  -0.567  1.00 97.46           N
ATOM    938  CA  GLU   119      14.593  -9.031  -1.683  1.00 97.46           C
ATOM    939  CB  GLU   119      15.263  -9.605  -2.940  1.00 97.46           C
ATOM    940  CG  GLU   119      14.292  -9.725  -4.116  1.00 97.46           C
ATOM    941  CD  GLU   119      13.759  -8.328  -4.419  1.00 97.46           C
ATOM    942  OE1 GLU   119      14.562  -7.358  -4.379  1.00 97.46           O
ATOM    943  OE2 GLU   119      12.533  -8.210  -4.682  1.00 97.46           O
ATOM    944  C   GLU   119      13.362  -9.855  -1.421  1.00 97.46           C
ATOM    945  O   GLU   119      12.328  -9.553  -2.016  1.00 97.46           O
ATOM    946  N   GLY   120      13.397 -10.915  -0.587  1.00 15.18           N
ATOM    947  CA  GLY   120      12.183 -11.672  -0.377  1.00 15.18           C
ATOM    948  C   GLY   120      11.158 -10.717   0.151  1.00 15.18           C
ATOM    949  O   GLY   120       9.996 -10.753  -0.245  1.00 15.18           O
ATOM    950  N   LEU   121      11.576  -9.824   1.064  1.00 71.60           N
ATOM    951  CA  LEU   121      10.677  -8.811   1.517  1.00 71.60           C
ATOM    952  CB  LEU   121      11.187  -7.989   2.715  1.00 71.60           C
ATOM    953  CG  LEU   121      11.241  -8.773   4.039  1.00 71.60           C
ATOM    954  CD1 LEU   121       9.829  -9.149   4.519  1.00 71.60           C
ATOM    955  CD2 LEU   121      12.184  -9.982   3.941  1.00 71.60           C
ATOM    956  C   LEU   121      10.490  -7.879   0.363  1.00 71.60           C
ATOM    957  O   LEU   121      11.388  -7.667  -0.448  1.00 71.60           O
ATOM    958  N   PRO   122       9.308  -7.337   0.286  1.00 66.85           N
ATOM    959  CA  PRO   122       8.951  -6.469  -0.802  1.00 66.85           C
ATOM    960  CD  PRO   122       8.151  -8.022   0.836  1.00 66.85           C
ATOM    961  CB  PRO   122       7.421  -6.462  -0.857  1.00 66.85           C
ATOM    962  CG  PRO   122       6.977  -7.109   0.466  1.00 66.85           C
ATOM    963  C   PRO   122       9.567  -5.108  -0.703  1.00 66.85           C
ATOM    964  O   PRO   122      10.098  -4.751   0.347  1.00 66.85           O
ATOM    965  N   GLU   123       9.479  -4.341  -1.805  1.00 34.07           N
ATOM    966  CA  GLU   123      10.092  -3.058  -1.962  1.00 34.07           C
ATOM    967  CB  GLU   123       9.843  -2.475  -3.364  1.00 34.07           C
ATOM    968  CG  GLU   123      10.562  -3.269  -4.460  1.00 34.07           C
ATOM    969  CD  GLU   123      10.214  -2.669  -5.813  1.00 34.07           C
ATOM    970  OE1 GLU   123       9.128  -2.040  -5.920  1.00 34.07           O
ATOM    971  OE2 GLU   123      11.026  -2.844  -6.759  1.00 34.07           O
ATOM    972  C   GLU   123       9.572  -2.106  -0.933  1.00 34.07           C
ATOM    973  O   GLU   123      10.317  -1.259  -0.445  1.00 34.07           O
ATOM    974  N   GLU   124       8.283  -2.219  -0.562  1.00 60.05           N
ATOM    975  CA  GLU   124       7.707  -1.290   0.368  1.00 60.05           C
ATOM    976  CB  GLU   124       6.256  -1.634   0.736  1.00 60.05           C
ATOM    977  CG  GLU   124       5.367  -1.831  -0.488  1.00 60.05           C
ATOM    978  CD  GLU   124       5.687  -3.224  -1.006  1.00 60.05           C
ATOM    979  OE1 GLU   124       6.087  -4.072  -0.165  1.00 60.05           O
ATOM    980  OE2 GLU   124       5.559  -3.460  -2.237  1.00 60.05           O
ATOM    981  C   GLU   124       8.482  -1.392   1.637  1.00 60.05           C
ATOM    982  O   GLU   124       8.829  -0.383   2.248  1.00 60.05           O
ATOM    983  N   ASP   125       8.768  -2.636   2.058  1.00 27.38           N
ATOM    984  CA  ASP   125       9.491  -2.888   3.271  1.00 27.38           C
ATOM    985  CB  ASP   125       9.565  -4.390   3.602  1.00 27.38           C
ATOM    986  CG  ASP   125      10.063  -4.564   5.031  1.00 27.38           C
ATOM    987  OD1 ASP   125      11.022  -3.852   5.428  1.00 27.38           O
ATOM    988  OD2 ASP   125       9.486  -5.427   5.745  1.00 27.38           O
ATOM    989  C   ASP   125      10.893  -2.384   3.115  1.00 27.38           C
ATOM    990  O   ASP   125      11.456  -1.779   4.028  1.00 27.38           O
ATOM    991  N   LYS   126      11.472  -2.595   1.924  1.00 27.75           N
ATOM    992  CA  LYS   126      12.846  -2.287   1.651  1.00 27.75           C
ATOM    993  CB  LYS   126      13.212  -2.622   0.195  1.00 27.75           C
ATOM    994  CG  LYS   126      14.680  -2.408  -0.172  1.00 27.75           C
ATOM    995  CD  LYS   126      15.028  -3.020  -1.531  1.00 27.75           C
ATOM    996  CE  LYS   126      16.455  -2.737  -2.002  1.00 27.75           C
ATOM    997  NZ  LYS   126      16.680  -3.386  -3.312  1.00 27.75           N
ATOM    998  C   LYS   126      13.089  -0.828   1.873  1.00 27.75           C
ATOM    999  O   LYS   126      14.077  -0.446   2.497  1.00 27.75           O
ATOM   1000  N   GLN   127      12.172   0.027   1.388  1.00 25.99           N
ATOM   1001  CA  GLN   127      12.355   1.442   1.510  1.00 25.99           C
ATOM   1002  CB  GLN   127      11.210   2.243   0.859  1.00 25.99           C
ATOM   1003  CG  GLN   127      11.013   1.973  -0.636  1.00 25.99           C
ATOM   1004  CD  GLN   127      12.159   2.607  -1.411  1.00 25.99           C
ATOM   1005  OE1 GLN   127      12.328   3.826  -1.416  1.00 25.99           O
ATOM   1006  NE2 GLN   127      12.973   1.754  -2.088  1.00 25.99           N
ATOM   1007  C   GLN   127      12.360   1.802   2.960  1.00 25.99           C
ATOM   1008  O   GLN   127      13.182   2.602   3.405  1.00 25.99           O
ATOM   1009  N   PHE   128      11.432   1.208   3.735  1.00 41.62           N
ATOM   1010  CA  PHE   128      11.281   1.543   5.121  1.00 41.62           C
ATOM   1011  CB  PHE   128      10.008   0.936   5.730  1.00 41.62           C
ATOM   1012  CG  PHE   128       9.833   1.500   7.095  1.00 41.62           C
ATOM   1013  CD1 PHE   128       9.521   2.831   7.264  1.00 41.62           C
ATOM   1014  CD2 PHE   128       9.944   0.693   8.202  1.00 41.62           C
ATOM   1015  CE1 PHE   128       9.348   3.356   8.523  1.00 41.62           C
ATOM   1016  CE2 PHE   128       9.770   1.212   9.464  1.00 41.62           C
ATOM   1017  CZ  PHE   128       9.474   2.545   9.626  1.00 41.62           C
ATOM   1018  C   PHE   128      12.476   1.101   5.912  1.00 41.62           C
ATOM   1019  O   PHE   128      12.989   1.853   6.738  1.00 41.62           O
ATOM   1020  N   LEU   129      12.969  -0.126   5.659  1.00 28.83           N
ATOM   1021  CA  LEU   129      14.072  -0.672   6.401  1.00 28.83           C
ATOM   1022  CB  LEU   129      14.454  -2.073   5.888  1.00 28.83           C
ATOM   1023  CG  LEU   129      15.619  -2.739   6.635  1.00 28.83           C
ATOM   1024  CD1 LEU   129      15.233  -3.087   8.074  1.00 28.83           C
ATOM   1025  CD2 LEU   129      16.156  -3.942   5.850  1.00 28.83           C
ATOM   1026  C   LEU   129      15.252   0.225   6.192  1.00 28.83           C
ATOM   1027  O   LEU   129      15.971   0.568   7.130  1.00 28.83           O
ATOM   1028  N   GLN   130      15.461   0.642   4.930  1.00 28.67           N
ATOM   1029  CA  GLN   130      16.552   1.497   4.567  1.00 28.67           C
ATOM   1030  CB  GLN   130      16.629   1.801   3.060  1.00 28.67           C
ATOM   1031  CG  GLN   130      17.785   2.745   2.723  1.00 28.67           C
ATOM   1032  CD  GLN   130      17.771   3.038   1.230  1.00 28.67           C
ATOM   1033  OE1 GLN   130      16.828   2.696   0.519  1.00 28.67           O
ATOM   1034  NE2 GLN   130      18.859   3.690   0.736  1.00 28.67           N
ATOM   1035  C   GLN   130      16.371   2.818   5.228  1.00 28.67           C
ATOM   1036  O   GLN   130      17.344   3.494   5.548  1.00 28.67           O
ATOM   1037  N   ASP   131      15.115   3.264   5.394  1.00 30.27           N
ATOM   1038  CA  ASP   131      14.932   4.551   5.990  1.00 30.27           C
ATOM   1039  CB  ASP   131      13.451   4.954   6.082  1.00 30.27           C
ATOM   1040  CG  ASP   131      12.913   5.172   4.674  1.00 30.27           C
ATOM   1041  OD1 ASP   131      13.686   5.659   3.803  1.00 30.27           O
ATOM   1042  OD2 ASP   131      11.717   4.846   4.451  1.00 30.27           O
ATOM   1043  C   ASP   131      15.454   4.521   7.395  1.00 30.27           C
ATOM   1044  O   ASP   131      16.248   5.374   7.786  1.00 30.27           O
ATOM   1045  N   ASN   132      15.011   3.526   8.192  1.00 44.27           N
ATOM   1046  CA  ASN   132      15.404   3.446   9.571  1.00 44.27           C
ATOM   1047  CB  ASN   132      14.627   2.387  10.370  1.00 44.27           C
ATOM   1048  CG  ASN   132      13.197   2.877  10.524  1.00 44.27           C
ATOM   1049  OD1 ASN   132      12.253   2.213  10.094  1.00 44.27           O
ATOM   1050  ND2 ASN   132      13.027   4.072  11.149  1.00 44.27           N
ATOM   1051  C   ASN   132      16.849   3.089   9.701  1.00 44.27           C
ATOM   1052  O   ASN   132      17.597   3.746  10.422  1.00 44.27           O
ATOM   1053  N   MET   133      17.291   2.040   8.986  1.00 29.81           N
ATOM   1054  CA  MET   133      18.645   1.598   9.136  1.00 29.81           C
ATOM   1055  CB  MET   133      18.861   0.135   8.713  1.00 29.81           C
ATOM   1056  CG  MET   133      18.246  -0.859   9.700  1.00 29.81           C
ATOM   1057  SD  MET   133      16.436  -0.803   9.799  1.00 29.81           S
ATOM   1058  CE  MET   133      16.330  -1.869  11.266  1.00 29.81           C
ATOM   1059  C   MET   133      19.511   2.469   8.308  1.00 29.81           C
ATOM   1060  O   MET   133      19.132   2.850   7.203  1.00 29.81           O
ATOM   1061  N   GLU   134      20.713   2.787   8.826  1.00 31.54           N
ATOM   1062  CA  GLU   134      21.589   3.690   8.144  1.00 31.54           C
ATOM   1063  CB  GLU   134      22.984   3.815   8.781  1.00 31.54           C
ATOM   1064  CG  GLU   134      23.009   4.460  10.166  1.00 31.54           C
ATOM   1065  CD  GLU   134      24.469   4.537  10.594  1.00 31.54           C
ATOM   1066  OE1 GLU   134      25.184   3.510  10.436  1.00 31.54           O
ATOM   1067  OE2 GLU   134      24.889   5.628  11.065  1.00 31.54           O
ATOM   1068  C   GLU   134      21.799   3.194   6.759  1.00 31.54           C
ATOM   1069  O   GLU   134      22.074   2.017   6.527  1.00 31.54           O
ATOM   1070  N   ALA   135      21.637   4.112   5.793  1.00 19.17           N
ATOM   1071  CA  ALA   135      21.823   3.781   4.421  1.00 19.17           C
ATOM   1072  CB  ALA   135      20.593   4.068   3.546  1.00 19.17           C
ATOM   1073  C   ALA   135      22.923   4.658   3.942  1.00 19.17           C
ATOM   1074  O   ALA   135      23.096   5.780   4.416  1.00 19.17           O
ATOM   1075  N   GLY   136      23.730   4.146   3.003  1.00 10.88           N
ATOM   1076  CA  GLY   136      24.790   4.955   2.499  1.00 10.88           C
ATOM   1077  C   GLY   136      24.650   4.924   1.023  1.00 10.88           C
ATOM   1078  O   GLY   136      24.188   3.938   0.450  1.00 10.88           O
ATOM   1079  N   GLU   137      25.042   6.023   0.361  1.00 57.77           N
ATOM   1080  CA  GLU   137      24.938   6.021  -1.060  1.00 57.77           C
ATOM   1081  CB  GLU   137      25.446   7.334  -1.681  1.00 57.77           C
ATOM   1082  CG  GLU   137      25.011   7.531  -3.134  1.00 57.77           C
ATOM   1083  CD  GLU   137      23.631   8.173  -3.115  1.00 57.77           C
ATOM   1084  OE1 GLU   137      23.488   9.236  -2.453  1.00 57.77           O
ATOM   1085  OE2 GLU   137      22.708   7.622  -3.771  1.00 57.77           O
ATOM   1086  C   GLU   137      25.856   4.933  -1.494  1.00 57.77           C
ATOM   1087  O   GLU   137      25.514   4.086  -2.318  1.00 57.77           O
ATOM   1088  N   GLU   138      27.060   4.935  -0.898  1.00 30.76           N
ATOM   1089  CA  GLU   138      28.066   3.965  -1.182  1.00 30.76           C
ATOM   1090  CB  GLU   138      29.407   4.308  -0.505  1.00 30.76           C
ATOM   1091  CG  GLU   138      30.067   5.576  -1.055  1.00 30.76           C
ATOM   1092  CD  GLU   138      31.312   5.862  -0.220  1.00 30.76           C
ATOM   1093  OE1 GLU   138      31.157   6.423   0.897  1.00 30.76           O
ATOM   1094  OE2 GLU   138      32.432   5.525  -0.689  1.00 30.76           O
ATOM   1095  C   GLU   138      27.621   2.633  -0.665  1.00 30.76           C
ATOM   1096  O   GLU   138      27.807   1.612  -1.327  1.00 30.76           O
ATOM   1097  N   LYS   139      26.992   2.600   0.527  1.00 42.14           N
ATOM   1098  CA  LYS   139      26.696   1.318   1.094  1.00 42.14           C
ATOM   1099  CB  LYS   139      26.768   1.307   2.629  1.00 42.14           C
ATOM   1100  CG  LYS   139      28.141   1.662   3.200  1.00 42.14           C
ATOM   1101  CD  LYS   139      28.075   1.995   4.692  1.00 42.14           C
ATOM   1102  CE  LYS   139      29.388   2.507   5.283  1.00 42.14           C
ATOM   1103  NZ  LYS   139      29.170   2.919   6.688  1.00 42.14           N
ATOM   1104  C   LYS   139      25.306   0.893   0.741  1.00 42.14           C
ATOM   1105  O   LYS   139      24.326   1.477   1.202  1.00 42.14           O
ATOM   1106  N   GLY   140      25.197  -0.134  -0.124  1.00 20.46           N
ATOM   1107  CA  GLY   140      23.922  -0.694  -0.460  1.00 20.46           C
ATOM   1108  C   GLY   140      23.390  -1.428   0.726  1.00 20.46           C
ATOM   1109  O   GLY   140      22.221  -1.285   1.079  1.00 20.46           O
ATOM   1110  N   ALA   141      24.253  -2.231   1.380  1.00 35.22           N
ATOM   1111  CA  ALA   141      23.819  -3.022   2.488  1.00 35.22           C
ATOM   1112  CB  ALA   141      24.780  -4.165   2.832  1.00 35.22           C
ATOM   1113  C   ALA   141      23.679  -2.123   3.664  1.00 35.22           C
ATOM   1114  O   ALA   141      24.610  -1.427   4.062  1.00 35.22           O
ATOM   1115  N   PHE   142      22.486  -2.166   4.274  1.00 52.09           N
ATOM   1116  CA  PHE   142      22.136  -1.284   5.335  1.00 52.09           C
ATOM   1117  CB  PHE   142      20.617  -1.196   5.514  1.00 52.09           C
ATOM   1118  CG  PHE   142      20.122  -0.847   4.153  1.00 52.09           C
ATOM   1119  CD1 PHE   142      20.349   0.402   3.621  1.00 52.09           C
ATOM   1120  CD2 PHE   142      19.434  -1.778   3.406  1.00 52.09           C
ATOM   1121  CE1 PHE   142      19.897   0.719   2.362  1.00 52.09           C
ATOM   1122  CE2 PHE   142      18.978  -1.465   2.146  1.00 52.09           C
ATOM   1123  CZ  PHE   142      19.208  -0.216   1.624  1.00 52.09           C
ATOM   1124  C   PHE   142      22.748  -1.795   6.593  1.00 52.09           C
ATOM   1125  O   PHE   142      22.968  -2.994   6.751  1.00 52.09           O
ATOM   1126  N   ASN   143      23.061  -0.868   7.517  1.00 41.67           N
ATOM   1127  CA  ASN   143      23.680  -1.255   8.744  1.00 41.67           C
ATOM   1128  CB  ASN   143      24.514  -0.114   9.359  1.00 41.67           C
ATOM   1129  CG  ASN   143      25.376  -0.660  10.489  1.00 41.67           C
ATOM   1130  OD1 ASN   143      25.084  -0.452  11.665  1.00 41.67           O
ATOM   1131  ND2 ASN   143      26.476  -1.374  10.130  1.00 41.67           N
ATOM   1132  C   ASN   143      22.586  -1.613   9.703  1.00 41.67           C
ATOM   1133  O   ASN   143      22.073  -0.757  10.421  1.00 41.67           O
ATOM   1134  N   TYR   144      22.197  -2.906   9.727  1.00 62.16           N
ATOM   1135  CA  TYR   144      21.167  -3.355  10.621  1.00 62.16           C
ATOM   1136  CB  TYR   144      20.583  -4.755  10.329  1.00 62.16           C
ATOM   1137  CG  TYR   144      21.417  -5.829  10.920  1.00 62.16           C
ATOM   1138  CD1 TYR   144      22.515  -6.324  10.266  1.00 62.16           C
ATOM   1139  CD2 TYR   144      21.063  -6.356  12.141  1.00 62.16           C
ATOM   1140  CE1 TYR   144      23.259  -7.322  10.843  1.00 62.16           C
ATOM   1141  CE2 TYR   144      21.808  -7.355  12.718  1.00 62.16           C
ATOM   1142  CZ  TYR   144      22.914  -7.842  12.067  1.00 62.16           C
ATOM   1143  OH  TYR   144      23.688  -8.870  12.650  1.00 62.16           O
ATOM   1144  C   TYR   144      21.755  -3.320  11.990  1.00 62.16           C
ATOM   1145  O   TYR   144      21.059  -3.175  12.994  1.00 62.16           O
ATOM   1146  N   LYS   145      23.089  -3.468  12.034  1.00 76.48           N
ATOM   1147  CA  LYS   145      23.886  -3.483  13.228  1.00 76.48           C
ATOM   1148  CB  LYS   145      25.389  -3.679  12.953  1.00 76.48           C
ATOM   1149  CG  LYS   145      26.184  -4.050  14.207  1.00 76.48           C
ATOM   1150  CD  LYS   145      27.582  -4.595  13.907  1.00 76.48           C
ATOM   1151  CE  LYS   145      28.250  -5.274  15.107  1.00 76.48           C
ATOM   1152  NZ  LYS   145      28.591  -4.268  16.135  1.00 76.48           N
ATOM   1153  C   LYS   145      23.703  -2.174  13.925  1.00 76.48           C
ATOM   1154  O   LYS   145      24.104  -2.023  15.076  1.00 76.48           O
ATOM   1155  N   GLN   146      23.120  -1.179  13.230  1.00 43.06           N
ATOM   1156  CA  GLN   146      22.922   0.134  13.780  1.00 43.06           C
ATOM   1157  CB  GLN   146      21.989   0.974  12.891  1.00 43.06           C
ATOM   1158  CG  GLN   146      21.607   2.339  13.463  1.00 43.06           C
ATOM   1159  CD  GLN   146      20.371   2.798  12.695  1.00 43.06           C
ATOM   1160  OE1 GLN   146      19.520   1.977  12.353  1.00 43.06           O
ATOM   1161  NE2 GLN   146      20.263   4.125  12.418  1.00 43.06           N
ATOM   1162  C   GLN   146      22.207  -0.042  15.076  1.00 43.06           C
ATOM   1163  O   GLN   146      22.539   0.607  16.068  1.00 43.06           O
ATOM   1164  N   LEU   147      21.208  -0.941  15.103  1.00 63.30           N
ATOM   1165  CA  LEU   147      20.488  -1.161  16.320  1.00 63.30           C
ATOM   1166  CB  LEU   147      19.329  -2.160  16.160  1.00 63.30           C
ATOM   1167  CG  LEU   147      18.220  -1.649  15.225  1.00 63.30           C
ATOM   1168  CD1 LEU   147      18.749  -1.459  13.795  1.00 63.30           C
ATOM   1169  CD2 LEU   147      16.971  -2.545  15.288  1.00 63.30           C
ATOM   1170  C   LEU   147      21.428  -1.709  17.354  1.00 63.30           C
ATOM   1171  O   LEU   147      21.411  -1.278  18.507  1.00 63.30           O
ATOM   1172  N   VAL   148      22.287  -2.671  16.965  1.00 27.22           N
ATOM   1173  CA  VAL   148      23.182  -3.301  17.899  1.00 27.22           C
ATOM   1174  CB  VAL   148      23.978  -4.398  17.257  1.00 27.22           C
ATOM   1175  CG1 VAL   148      24.923  -4.998  18.312  1.00 27.22           C
ATOM   1176  CG2 VAL   148      22.992  -5.407  16.641  1.00 27.22           C
ATOM   1177  C   VAL   148      24.135  -2.288  18.443  1.00 27.22           C
ATOM   1178  O   VAL   148      24.313  -2.178  19.655  1.00 27.22           O
ATOM   1179  N   GLN   149      24.758  -1.501  17.550  1.00 51.54           N
ATOM   1180  CA  GLN   149      25.663  -0.479  17.969  1.00 51.54           C
ATOM   1181  CB  GLN   149      26.759  -0.138  16.939  1.00 51.54           C
ATOM   1182  CG  GLN   149      27.763  -1.267  16.697  1.00 51.54           C
ATOM   1183  CD  GLN   149      28.779  -0.788  15.668  1.00 51.54           C
ATOM   1184  OE1 GLN   149      28.423  -0.234  14.627  1.00 51.54           O
ATOM   1185  NE2 GLN   149      30.087  -1.002  15.966  1.00 51.54           N
ATOM   1186  C   GLN   149      24.795   0.718  18.122  1.00 51.54           C
ATOM   1187  O   GLN   149      23.720   0.650  18.719  1.00 51.54           O
ATOM   1188  N   LYS   150      25.274   1.873  17.644  1.00 92.43           N
ATOM   1189  CA  LYS   150      24.427   3.019  17.688  1.00 92.43           C
ATOM   1190  CB  LYS   150      24.693   3.929  18.895  1.00 92.43           C
ATOM   1191  CG  LYS   150      26.075   4.584  18.848  1.00 92.43           C
ATOM   1192  CD  LYS   150      26.281   5.674  19.898  1.00 92.43           C
ATOM   1193  CE  LYS   150      27.614   6.408  19.751  1.00 92.43           C
ATOM   1194  NZ  LYS   150      28.736   5.451  19.859  1.00 92.43           N
ATOM   1195  C   LYS   150      24.729   3.805  16.454  1.00 92.43           C
ATOM   1196  O   LYS   150      25.883   3.938  16.046  1.00 92.43           O
ATOM   1197  N   SER   151      23.680   4.347  15.819  1.00 30.92           N
ATOM   1198  CA  SER   151      23.882   5.138  14.648  1.00 30.92           C
ATOM   1199  CB  SER   151      22.601   5.273  13.804  1.00 30.92           C
ATOM   1200  OG  SER   151      22.851   5.991  12.605  1.00 30.92           O
ATOM   1201  C   SER   151      24.274   6.478  15.164  1.00 30.92           C
ATOM   1202  O   SER   151      24.687   6.585  16.316  1.00 30.92           O
ATOM   1203  N   PHE   152      24.207   7.520  14.311  1.00 46.58           N
ATOM   1204  CA  PHE   152      24.552   8.842  14.746  1.00 46.58           C
ATOM   1205  CB  PHE   152      24.222   9.899  13.675  1.00 46.58           C
ATOM   1206  CG  PHE   152      24.441  11.274  14.206  1.00 46.58           C
ATOM   1207  CD1 PHE   152      25.698  11.828  14.233  1.00 46.58           C
ATOM   1208  CD2 PHE   152      23.374  12.014  14.659  1.00 46.58           C
ATOM   1209  CE1 PHE   152      25.888  13.102  14.716  1.00 46.58           C
ATOM   1210  CE2 PHE   152      23.560  13.287  15.140  1.00 46.58           C
ATOM   1211  CZ  PHE   152      24.819  13.836  15.172  1.00 46.58           C
ATOM   1212  C   PHE   152      23.747   9.130  15.972  1.00 46.58           C
ATOM   1213  O   PHE   152      22.518   9.086  15.952  1.00 46.58           O
ATOM   1214  N   VAL   153      24.448   9.421  17.085  1.00 26.63           N
ATOM   1215  CA  VAL   153      23.798   9.681  18.334  1.00 26.63           C
ATOM   1216  CB  VAL   153      23.941   8.554  19.323  1.00 26.63           C
ATOM   1217  CG1 VAL   153      23.261   8.930  20.651  1.00 26.63           C
ATOM   1218  CG2 VAL   153      23.379   7.280  18.672  1.00 26.63           C
ATOM   1219  C   VAL   153      24.473  10.884  18.901  1.00 26.63           C
ATOM   1220  O   VAL   153      25.576  11.233  18.481  1.00 26.63           O
ATOM   1221  N   ASP   154      23.822  11.576  19.852  1.00 26.39           N
ATOM   1222  CA  ASP   154      24.428  12.755  20.387  1.00 26.39           C
ATOM   1223  CB  ASP   154      23.580  13.385  21.500  1.00 26.39           C
ATOM   1224  CG  ASP   154      22.278  13.858  20.871  1.00 26.39           C
ATOM   1225  OD1 ASP   154      22.149  13.750  19.622  1.00 26.39           O
ATOM   1226  OD2 ASP   154      21.393  14.335  21.631  1.00 26.39           O
ATOM   1227  C   ASP   154      25.727  12.346  20.997  1.00 26.39           C
ATOM   1228  O   ASP   154      26.771  12.914  20.683  1.00 26.39           O
ATOM   1229  N   GLU   155      25.696  11.327  21.879  1.00 42.31           N
ATOM   1230  CA  GLU   155      26.911  10.865  22.478  1.00 42.31           C
ATOM   1231  CB  GLU   155      27.351  11.695  23.694  1.00 42.31           C
ATOM   1232  CG  GLU   155      26.318  11.702  24.822  1.00 42.31           C
ATOM   1233  CD  GLU   155      27.013  12.179  26.088  1.00 42.31           C
ATOM   1234  OE1 GLU   155      28.203  11.812  26.281  1.00 42.31           O
ATOM   1235  OE2 GLU   155      26.356  12.899  26.886  1.00 42.31           O
ATOM   1236  C   GLU   155      26.664   9.483  22.982  1.00 42.31           C
ATOM   1237  O   GLU   155      25.588   9.183  23.497  1.00 42.31           O
ATOM   1238  N   ALA   156      27.654   8.587  22.816  1.00 28.11           N
ATOM   1239  CA  ALA   156      27.504   7.262  23.338  1.00 28.11           C
ATOM   1240  CB  ALA   156      26.329   6.473  22.737  1.00 28.11           C
ATOM   1241  C   ALA   156      28.758   6.521  23.019  1.00 28.11           C
ATOM   1242  O   ALA   156      29.554   6.963  22.193  1.00 28.11           O
ATOM   1243  N   GLU   157      28.974   5.373  23.688  1.00 15.03           N
ATOM   1244  CA  GLU   157      30.160   4.619  23.426  1.00 15.03           C
ATOM   1245  CB  GLU   157      31.432   5.327  23.912  1.00 15.03           C
ATOM   1246  CG  GLU   157      31.442   5.599  25.415  1.00 15.03           C
ATOM   1247  CD  GLU   157      32.750   6.313  25.723  1.00 15.03           C
ATOM   1248  OE1 GLU   157      33.529   6.541  24.760  1.00 15.03           O
ATOM   1249  OE2 GLU   157      32.990   6.642  26.915  1.00 15.03           O
ATOM   1250  C   GLU   157      30.044   3.309  24.196  1.00 15.03           C
ATOM   1251  O   GLU   157      30.990   2.482  24.106  1.00 15.03           O
ATOM   1252  OXT GLU   157      29.011   3.121  24.891  1.00 15.03           O
END 
